# Supplementary material for: Ancient Origins of Cytoskeletal Crosstalk: Spectraplakin-like Proteins Precede the Emergence of Cortical Microtubule Stabilization Complexes as Crosslinkers
Source: Int J Mol Sci. 2022 May 17;23(10):5594. doi: 10.3390/ijms23105594 (PMC9145010; doi:10.3390/ijms23105594)
Supplement: Supplementary file 1 [file ijms-23-05594-s001.zip › Supplementary Table S1.xlsx]

## Sheet: 1. Microtubules-list
Approved symbol	HGNC	Uniprot	Uniprot KB-entry name	Length	Gene name(s)	Reference/database				Protein name	Function
						QuickGO	Garcin, Straube	Noordstra et al	Seetharaman et al
AMER2	HGNC:26360	Q8N7J2	AMER2_HUMAN	671	AMER2 FAM123A			x		APC membrane recruitment protein 2 (Amer2) (Protein FAM123A)	FUNCTION: Negative regulator of the canonical Wnt signaling pathway involved in neuroectodermal patterning. Acts by specifically binding phosphatidylinositol 4,5-bisphosphate (PtdIns(4,5)P2), translocating to the cell membrane and interacting with key regulators of the canonical Wnt signaling pathway, such as components of the beta-catenin destruction complex. {ECO:0000269|PubMed:22128170}.
APC	HGNC:583	P25054	APC_HUMAN	2843	APC DP2.5	x		x		Adenomatous polyposis coli protein (Protein APC) (Deleted in polyposis 2.5)	FUNCTION: Tumor suppressor. Promotes rapid degradation of CTNNB1 and participates in Wnt signaling as a negative regulator. APC activity is correlated with its phosphorylation state. Activates the GEF activity of SPATA13 and ARHGEF4. Plays a role in hepatocyte growth factor (HGF)-induced cell migration. Required for MMP9 up-regulation via the JNK signaling pathway in colorectal tumor cells. Acts …
ARHGEF7	HGNC:15607	Q14155	ARHG7_HUMAN	803	ARHGEF7 COOL1 KIAA0142 P85SPR PAK3BP PIXB Nbla10314	x	x		x	Rho guanine nucleotide exchange factor 7 (Beta-Pix) (COOL-1) (PAK-interacting exchange factor beta) (p85)	FUNCTION: Acts as a RAC1 guanine nucleotide exchange factor (GEF) and can induce membrane ruffling. Functions in cell migration, attachment and cell spreading. Promotes targeting of RAC1 to focal adhesions (By similarity). May function as a positive regulator of apoptosis. Downstream of NMDA receptors and CaMKK-CaMK1 signaling cascade, promotes the formation of spines and synapses in hippocampal …
ARPC2	HGNC:705	Q53R19	Q53R19_HUMAN	300	ARPC2 hCG_16304				x	Arp2/3 complex 34 kDa subunit	FUNCTION: Functions as actin-binding component of the Arp2/3 complex which is involved in regulation of actin polymerization and together with an activating nucleation-promoting factor (NPF) mediates the formation of branched actin networks. {ECO:0000256|RuleBase:RU364015}.
CAMSAP3	HGNC:29307	Q9P1Y5	CAMP3_HUMAN	1249	CAMSAP3 KIAA1543	x		x		Calmodulin-regulated spectrin-associated protein 3 (Protein Nezha)	FUNCTION: Key microtubule-organizing protein that specifically binds the minus-end of non-centrosomal microtubules and regulates their dynamics and organization (PubMed:19041755, PubMed:23169647). Specifically recognizes growing microtubule minus-ends and autonomously decorates and stabilizes microtubule lattice formed by microtubule minus-end polymerization (PubMed:24486153). Acts on free microt…
CDC42	HGNC:1736	P60953	CDC42_HUMAN	191	CDC42	x		x		Cell division control protein 42 homolog (EC 3.6.5.2) (G25K GTP-binding protein)	FUNCTION: Plasma membrane-associated small GTPase which cycles between an active GTP-bound and an inactive GDP-bound state. In active state binds to a variety of effector proteins to regulate cellular responses. Involved in epithelial cell polarization processes. Regulates the bipolar attachment of spindle microtubules to kinetochores before chromosome congression in metaphase (PubMed:15642749). …
CLASP1	HGNC:17088	Q7Z460	CLAP1_HUMAN	1538	CLASP1 KIAA0622 MAST1	x		x		CLIP-associating protein 1 (Cytoplasmic linker-associated protein 1) (Multiple asters homolog 1) (Protein Orbit homolog 1) (hOrbit1)	FUNCTION: Microtubule plus-end tracking protein that promotes the stabilization of dynamic microtubules. Involved in the nucleation of noncentrosomal microtubules originating from the trans-Golgi network (TGN). Required for the polarization of the cytoplasmic microtubule arrays in migrating cells towards the leading edge of the cell. May act at the cell cortex to enhance the frequency of rescue o…
CLASP2	HGNC:17078	O75122	CLAP2_HUMAN	1294	CLASP2 KIAA0627	x	x			CLIP-associating protein 2 (Cytoplasmic linker-associated protein 2) (Protein Orbit homolog 2) (hOrbit2)	FUNCTION: Microtubule plus-end tracking protein that promotes the stabilization of dynamic microtubules (PubMed:26003921). Involved in the nucleation of noncentrosomal microtubules originating from the trans-Golgi network (TGN). Required for the polarization of the cytoplasmic microtubule arrays in migrating cells towards the leading edge of the cell. May act at the cell cortex to enhance the fre…
CLIP1	HGNC:10461	P30622	CLIP1_HUMAN	1438	CLIP1 CYLN1 RSN	x	x			CAP-Gly domain-containing linker protein 1 (Cytoplasmic linker protein 1) (Cytoplasmic linker protein 170 alpha-2) (CLIP-170) (Reed-Sternberg intermediate filament-associated protein) (Restin)	FUNCTION: Binds to the plus end of microtubules and regulates the dynamics of the microtubule cytoskeleton. Promotes microtubule growth and microtubule bundling. Links cytoplasmic vesicles to microtubules and thereby plays an important role in intracellular vesicle trafficking. Plays a role macropinocytosis and endosome trafficking. {ECO:0000269|PubMed:12433698, ECO:0000269|PubMed:17563362, ECO:0…
CFL1	HGNC:1874	P23528	COF1_HUMAN	166	CFL1 CFL		x			Cofilin-1 (18 kDa phosphoprotein) (p18) (Cofilin, non-muscle isoform)	FUNCTION: Binds to F-actin and exhibits pH-sensitive F-actin depolymerizing activity (PubMed:11812157). In conjunction with the subcortical maternal complex (SCMC), plays an essential role for zygotes to progress beyond the first embryonic cell divisions via regulation of actin dynamics (PubMed:15580268). Required for the centralization of the mitotic spindle and symmetric division of zygotes (By…
DLG1	HGNC:2900	Q12959	DLG1_HUMAN	904	DLG1	x		x		Disks large homolog 1 (Synapse-associated protein 97) (SAP-97) (SAP97) (hDlg)	FUNCTION: Essential multidomain scaffolding protein required for normal development (By similarity). Recruits channels, receptors and signaling molecules to discrete plasma membrane domains in polarized cells. May play a role in adherens junction assembly, signal transduction, cell proliferation, synaptogenesis and lymphocyte activation. Regulates the excitability of cardiac myocytes by modulatin…
DBN1	HGNC:2695	Q16643	DREB_HUMAN	649	DBN1 D0S117E				x	Drebrin (Developmentally-regulated brain protein)	FUNCTION: Actin cytoskeleton-organizing protein that plays a role in the formation of cell projections (PubMed:20215400). Required for actin polymerization at immunological synapses (IS) and for the recruitment of the chemokine receptor CXCR4 to IS (PubMed:20215400). Plays a role in dendritic spine morphogenesis and organization, including the localization of the dopamine receptor DRD1 to the den…
DCTN1	HGNC:2711	Q14203	DCTN1_HUMAN	1278	DCTN1	x		x		Dynactin subunit 1 (150 kDa dynein-associated polypeptide) (DAP-150) (DP-150) (p135) (p150-glued)	FUNCTION: Plays a key role in dynein-mediated retrograde transport of vesicles and organelles along microtubules by recruiting and tethering dynein to microtubules. Binds to both dynein and microtubules providing a link between specific cargos, microtubules and dynein. Essential for targeting dynein to microtubule plus ends, recruiting dynein to membranous cargos and enhancing dynein processivity…
DNHD1	HGNC:26532	Q96M86	DNHD1_HUMAN	4753	DNHD1 C11orf47 CCDC35 DHCD1 DNHD1L UNQ5781/PRO12970			x		Dynein heavy chain domain-containing protein 1 (Dynein heavy chain domain 1-like protein) (Protein CCDC35)
DST	HGNC:1090	Q03001	DYST_HUMAN	7570	DST BP230 BP240 BPAG1 DMH DT KIAA0728	x	x			Dystonin (230 kDa bullous pemphigoid antigen) (230/240 kDa bullous pemphigoid antigen) (Bullous pemphigoid antigen 1) (BPA) (Bullous pemphigoid antigen) (Dystonia musculorum protein) (Hemidesmosomal plaque protein)	FUNCTION: Cytoskeletal linker protein. Acts as an integrator of intermediate filaments, actin and microtubule cytoskeleton networks. Required for anchoring either intermediate filaments to the actin cytoskeleton in neural and muscle cells or keratin-containing intermediate filaments to hemidesmosomes in epithelial cells. The proteins may self-aggregate to form filaments or a two-dimensional mesh.…
MAPRE2	HGNC:6891	Q15555	MARE2_HUMAN	327	MAPRE2 RP1		x			Microtubule-associated protein RP/EB family member 2 (APC-binding protein EB2) (End-binding protein 2) (EB2)	FUNCTION: May be involved in microtubule polymerization, and spindle function by stabilizing microtubules and anchoring them at centrosomes. May play a role in cell migration (By similarity). {ECO:0000250}.
ERC1	HGNC:17072	Q8IUD2	RB6I2_HUMAN	1116	ERC1 ELKS KIAA1081 RAB6IP2	x	x	x		ELKS/Rab6-interacting/CAST family member 1 (ERC-1) (Rab6-interacting protein 2)	FUNCTION: Regulatory subunit of the IKK complex. Probably recruits IkappaBalpha/NFKBIA to the complex. May be involved in the organization of the cytomatrix at the nerve terminals active zone (CAZ) which regulates neurotransmitter release. May be involved in vesicle trafficking at the CAZ. May be involved in Rab-6 regulated endosomes to Golgi transport. {ECO:0000269|PubMed:15218148}.
EZR	HGNC:12691	P15311	EZRI_HUMAN	586	EZR VIL2			x		Ezrin (Cytovillin) (Villin-2) (p81)	FUNCTION: Probably involved in connections of major cytoskeletal structures to the plasma membrane. In epithelial cells, required for the formation of microvilli and membrane ruffles on the apical pole. Along with PLEKHG6, required for normal macropinocytosis. {ECO:0000269|PubMed:17881735, ECO:0000269|PubMed:18270268, ECO:0000269|PubMed:19111582}.
FMN2	HGNC:14074	Q9NZ56	FMN2_HUMAN	1722	FMN2				x	Formin-2	FUNCTION: Actin-binding protein that is involved in actin cytoskeleton assembly and reorganization (PubMed:22330775, PubMed:21730168). Acts as an actin nucleation factor and promotes assembly of actin filaments together with SPIRE1 and SPIRE2 (PubMed:22330775, PubMed:21730168). Involved in intracellular vesicle transport along actin fibers, providing a novel link between actin cytoskeleton dynami…
GAS2	HGNC:4167	O43903	GAS2_HUMAN	313	GAS2		x		x	Growth arrest-specific protein 2 (GAS-2)	FUNCTION: May play a role in apoptosis by acting as a cell death substrate for caspases. Is cleaved during apoptosis and the cleaved form induces dramatic rearrangements of the actin cytoskeleton and potent changes in the shape of the affected cells. May be involved in the membrane ruffling process (By similarity). {ECO:0000250}.
GSK3B	HGNC:4617	P49841	GSK3B_HUMAN	420	GSK3B	x		x		Glycogen synthase kinase-3 beta (GSK-3 beta) (EC 2.7.11.26) (Serine/threonine-protein kinase GSK3B) (EC 2.7.11.1)	FUNCTION: Constitutively active protein kinase that acts as a negative regulator in the hormonal control of glucose homeostasis, Wnt signaling and regulation of transcription factors and microtubules, by phosphorylating and inactivating glycogen synthase (GYS1 or GYS2), EIF2B, CTNNB1/beta-catenin, APC, AXIN1, DPYSL2/CRMP2, JUN, NFATC1/NFATC, MAPT/TAU and MACF1 (PubMed:1846781, PubMed:9072970, Pub…
IQGAP1	HGNC:6110	P46940	IQGA1_HUMAN	1657	IQGAP1 KIAA0051	x		x		Ras GTPase-activating-like protein IQGAP1 (p195)	FUNCTION: Plays a crucial role in regulating the dynamics and assembly of the actin cytoskeleton. Binds to activated CDC42 but does not stimulate its GTPase activity. It associates with calmodulin. Could serve as an assembly scaffold for the organization of a multimolecular complex that would interface incoming signals to the reorganization of the actin cytoskeleton at the plasma membrane. May pr…
IQGAP2	HGNC:6111	Q13576	IQGA2_HUMAN	1575	IQGAP2	x		x		Ras GTPase-activating-like protein IQGAP2	FUNCTION: Binds to activated CDC42 and RAC1 but does not seem to stimulate their GTPase activity. Associates with calmodulin.
KANK1	HGNC:19309	Q14678	KANK1_HUMAN	1352	KANK1 ANKRD15 KANK KIAA0172		x	x		KN motif and ankyrin repeat domain-containing protein 1 (Ankyrin repeat domain-containing protein 15) (Kidney ankyrin repeat-containing protein)	FUNCTION: Involved in the control of cytoskeleton formation by regulating actin polymerization. Inhibits actin fiber formation and cell migration (PubMed:25961457). Inhibits RhoA activity; the function involves phosphorylation through PI3K/Akt signaling and may depend on the competetive interaction with 14-3-3 adapter proteins to sequester them from active complexes (PubMed:25961457). Inhibits th…
KANK2	HGNC:29300	Q63ZY3	KANK2_HUMAN	851	KANK2 ANKRD25 KIAA1518 MXRA3 SIP		x			KN motif and ankyrin repeat domain-containing protein 2 (Ankyrin repeat domain-containing protein 25) (Matrix-remodeling-associated protein 3) (SRC-1-interacting protein) (SIP) (SRC-interacting protein) (SRC1-interacting protein)	FUNCTION: Involved in transcription regulation by sequestering in the cytoplasm nuclear receptor coactivators such as NCOA1, NCOA2 and NCOA3 (PubMed:17476305). Involved in regulation of caspase-independent apoptosis by sequestering the proapoptotic factor AIFM1 in mitochondria (PubMed:22371500). Pro-apoptotic stimuli can induce its proteasomal degradation allowing the translocation of AIFM1 to th…
KIF21A	HGNC:19349	Q7Z4S6	KI21A_HUMAN	1674	KIF21A KIAA1708 KIF2			x		Kinesin-like protein KIF21A (Kinesin-like protein KIF2) (Renal carcinoma antigen NY-REN-62)	FUNCTION: Microtubule-binding motor protein probably involved in neuronal axonal transport. In vitro, has a plus-end directed motor activity. {ECO:0000250|UniProtKB:Q9QXL2}.
KIF5B	HGNC:6324	P33176	KINH_HUMAN	963	KIF5B KNS KNS1		x			Kinesin-1 heavy chain (Conventional kinesin heavy chain) (Ubiquitous kinesin heavy chain) (UKHC)	FUNCTION: Microtubule-dependent motor required for normal distribution of mitochondria and lysosomes. Can induce formation of neurite-like membrane protrusions in non-neuronal cells in a ZFYVE27-dependent manner (By similarity). Regulates centrosome and nuclear positioning during mitotic entry. During the G2 phase of the cell cycle in a BICD2-dependent manner, antagonizes dynein function and driv…
KLC1	HGNC:6387	Q07866	KLC1_HUMAN	573	KLC1 KLC KNS2		x			Kinesin light chain 1 (KLC 1)	FUNCTION: Kinesin is a microtubule-associated force-producing protein that may play a role in organelle transport. The light chain may function in coupling of cargo to the heavy chain or in the modulation of its ATPase activity.
PTPRF	HGNC:9670	P10586	PTPRF_HUMAN	1907	PTPRF LAR			x		Receptor-type tyrosine-protein phosphatase F (EC 3.1.3.48) (Leukocyte common antigen related) (LAR)	FUNCTION: Possible cell adhesion receptor. It possesses an intrinsic protein tyrosine phosphatase activity (PTPase) and dephosphorylates EPHA2 regulating its activity.; FUNCTION: The first PTPase domain has enzymatic activity, while the second one seems to affect the substrate specificity of the first one.
PPFIA1	HGNC:9245	Q13136	LIPA1_HUMAN	1202	PPFIA1 LIP1		x			Liprin-alpha-1 (LAR-interacting protein 1) (LIP-1) (Protein tyrosine phosphatase receptor type f polypeptide-interacting protein alpha-1) (PTPRF-interacting protein alpha-1)	FUNCTION: May regulate the disassembly of focal adhesions. May localize receptor-like tyrosine phosphatases type 2A at specific sites on the plasma membrane, possibly regulating their interaction with the extracellular environment and their association with substrates. {ECO:0000269|PubMed:7796809}.
PPFIBP1	HGNC:9249	Q86W92	LIPB1_HUMAN	1011	PPFIBP1 KIAA1230		x			Liprin-beta-1 (Protein tyrosine phosphatase receptor type f polypeptide-interacting protein-binding protein 1) (PTPRF-interacting protein-binding protein 1) (hSGT2)	FUNCTION: May regulate the disassembly of focal adhesions. Did not bind receptor-like tyrosine phosphatases type 2A. {ECO:0000269|PubMed:9624153}.
PHLDB1	HGNC:23697	Q86UU1	PHLB1_HUMAN	1377	PHLDB1 KIAA0638 LL5A DLNB07		x	x		Pleckstrin homology-like domain family B member 1 (Protein LL5-alpha)
PHLDB2	HGNC:29573	Q86SQ0	PHLB2_HUMAN	1253	PHLDB2 LL5B			x		Pleckstrin homology-like domain family B member 2 (Protein LL5-beta)	FUNCTION: Seems to be involved in the assembly of the postsynaptic apparatus. May play a role in acetyl-choline receptor (AChR) aggregation in the postsynaptic membrane (By similarity). {ECO:0000250, ECO:0000269|PubMed:12376540}.
MACF1	HGNC:13664	Q9UPN3	MACF1_HUMAN	7388	MACF1 ABP620 ACF7 KIAA0465 KIAA1251	x	x	x		Microtubule-actin cross-linking factor 1, isoforms 1/2/3/5 (620 kDa actin-binding protein) (ABP620) (Actin cross-linking family protein 7) (Macrophin-1) (Trabeculin-alpha)	FUNCTION: [Isoform 2]: F-actin-binding protein which plays a role in cross-linking actin to other cytoskeletal proteins and also binds to microtubules (PubMed:15265687, PubMed:20937854). Plays an important role in ERBB2-dependent stabilization of microtubules at the cell cortex (PubMed:20937854). Acts as a positive regulator of Wnt receptor signaling pathway and is involved in the translocation o…
MAP4	HGNC:6862	P27816	MAP4_HUMAN	1152	MAP4	x	x			Microtubule-associated protein 4 (MAP-4)	FUNCTION: Non-neuronal microtubule-associated protein. Promotes microtubule assembly. {ECO:0000269|PubMed:10791892}.
DIAPH1	HGNC:2876	O60610	DIAP1_HUMAN	1272	DIAPH1 DIAP1		x	x	x	Protein diaphanous homolog 1 (Diaphanous-related formin-1) (DRF1)	FUNCTION: Actin nucleation and elongation factor required for the assembly of F-actin structures, such as actin cables and stress fibers (By similarity). Binds to the barbed end of the actin filament and slows down actin polymerization and depolymerization (By similarity). Required for cytokinesis, and transcriptional activation of the serum response factor (By similarity). DFR proteins couple Rh…
DIAPH2	HGNC:2877	O60879	DIAP2_HUMAN	1101	DIAPH2 DIA				x	Protein diaphanous homolog 2 (Diaphanous-related formin-2) (DRF2)	FUNCTION: Could be involved in oogenesis. Involved in the regulation of endosome dynamics. Implicated in a novel signal transduction pathway, in which isoform 3 and CSK are sequentially activated by RHOD to regulate the motility of early endosomes through interactions with the actin cytoskeleton. {ECO:0000269|PubMed:12577064}.
WASL	HGNC:12735	O00401	WASL_HUMAN	505	WASL			x		Neural Wiskott-Aldrich syndrome protein (N-WASP)	FUNCTION: Regulates actin polymerization by stimulating the actin-nucleating activity of the Arp2/3 complex (PubMed:9422512, PubMed:16767080, PubMed:19366662, PubMed:19487689, PubMed:22847007, PubMed:22921828). Involved in various processes, such as mitosis and cytokinesis, via its role in the regulation of actin polymerization (PubMed:9422512, PubMed:19366662, PubMed:19487689, PubMed:22847007, P…
PARD6A	HGNC:15943	Q9NPB6	PAR6A_HUMAN	346	PARD6A PAR6A	x		x		Partitioning defective 6 homolog alpha (PAR-6) (PAR-6 alpha) (PAR-6A) (PAR6C) (Tax interaction protein 40) (TIP-40)	FUNCTION: Adapter protein involved in asymmetrical cell division and cell polarization processes. Probably involved in the formation of epithelial tight junctions. Association with PARD3 may prevent the interaction of PARD3 with F11R/JAM1, thereby preventing tight junction assembly. The PARD6-PARD3 complex links GTP-bound Rho small GTPases to atypical protein kinase C proteins (PubMed:10873802). …
PRKCZ	HGNC:9412	Q05513	KPCZ_HUMAN	592	PRKCZ PKC2			x		Protein kinase C zeta type (EC 2.7.11.13) (nPKC-zeta)	FUNCTION: Calcium- and diacylglycerol-independent serine/threonine-protein kinase that functions in phosphatidylinositol 3-kinase (PI3K) pathway and mitogen-activated protein (MAP) kinase cascade, and is involved in NF-kappa-B activation, mitogenic signaling, cell proliferation, cell polarity, inflammatory response and maintenance of long-term potentiation (LTP). Upon lipopolysaccharide (LPS) tre…
PIGS	HGNC:14937	Q96S52	PIGS_HUMAN	555	PIGS UNQ1873/PRO4316				x	GPI transamidase component PIG-S (Phosphatidylinositol-glycan biosynthesis class S protein)	FUNCTION: Component of the GPI transamidase complex. Essential for transfer of GPI to proteins, particularly for formation of carbonyl intermediates. {ECO:0000269|PubMed:11483512, ECO:0000269|PubMed:30269814}.
PRICKLE1	HGNC:17019	Q96MT3	PRIC1_HUMAN	831	PRICKLE1 RILP			x		Prickle-like protein 1 (REST/NRSF-interacting LIM domain protein 1)	FUNCTION: Involved in the planar cell polarity pathway that controls convergent extension during gastrulation and neural tube closure. Convergent extension is a complex morphogenetic process during which cells elongate, move mediolaterally, and intercalate between neighboring cells, leading to convergence toward the mediolateral axis and extension along the anteroposterior axis. Necessary for nuc…
PFN1	HGNC:8881	P07737	PROF1_HUMAN	140	PFN1		x			Profilin-1 (Epididymis tissue protein Li 184a) (Profilin I)	FUNCTION: Binds to actin and affects the structure of the cytoskeleton. At high concentrations, profilin prevents the polymerization of actin, whereas it enhances it at low concentrations. By binding to PIP2, it inhibits the formation of IP3 and DG. Inhibits androgen receptor (AR) and HTT aggregation and binding of G-actin is essential for its inhibition of AR. {ECO:0000269|PubMed:18573880}.
RAC1	HGNC:9801	P63000	RAC1_HUMAN	192	RAC1 TC25 MIG5			x		Ras-related C3 botulinum toxin substrate 1 (EC 3.6.5.2) (Cell migration-inducing gene 5 protein) (Ras-like protein TC25) (p21-Rac1)	FUNCTION: Plasma membrane-associated small GTPase which cycles between active GTP-bound and inactive GDP-bound states. In its active state, binds to a variety of effector proteins to regulate cellular responses such as secretory processes, phagocytosis of apoptotic cells, epithelial cell polarization, neurons adhesion, migration and differentiation, and growth-factor induced formation of membrane…
S100P	HGNC:10504	P25815	S100P_HUMAN	95	S100P S100E			x		Protein S100-P (Migration-inducing gene 9 protein) (MIG9) (Protein S100-E) (S100 calcium-binding protein P)	FUNCTION: May function as calcium sensor and contribute to cellular calcium signaling. In a calcium-dependent manner, functions by interacting with other proteins, such as EZR and PPP5C, and indirectly plays a role in physiological processes like the formation of microvilli in epithelial cells. May stimulate cell proliferation in an autocrine manner via activation of the receptor for activated gl…
MAPT	HGNC:6893	P10636	TAU_HUMAN	758	MAPT MAPTL MTBT1 TAU				x	Microtubule-associated protein tau (Neurofibrillary tangle protein) (Paired helical filament-tau) (PHF-tau)	FUNCTION: Promotes microtubule assembly and stability, and might be involved in the establishment and maintenance of neuronal polarity (PubMed:21985311). The C-terminus binds axonal microtubules while the N-terminus binds neural plasma membrane components, suggesting that tau functions as a linker protein between both (PubMed:21985311, PubMed:32961270). Axonal polarity is predetermined by TAU/MAP…
WHAMM	HGNC:30493	Q8TF30	WHAMM_HUMAN	809	WHAMM KIAA1971 WHDC1				x	WASP homolog-associated protein with actin, membranes and microtubules (WAS protein homology region 2 domain-containing protein 1) (WH2 domain-containing protein 1)	FUNCTION: Acts as a nucleation-promoting factor (NPF) that stimulates Arp2/3-mediated actin polymerization both at the Golgi apparatus and along tubular membranes. Its activity in membrane tubulation requires F-actin and interaction with microtubules. Proposed to use coordinated actin-nucleating and microtubule-binding activities of distinct WHAMM molecules to drive membrane tubule elongation; wh…
FAM92A	HGNC:30452	A1XBS5	FA92A_HUMAN	289	FAM92A FAM92A1	x				Protein FAM92A	FUNCTION: Acts as a positive regulator of ciliary hedgehog signaling (By similarity). Probable regulator of ciliogenesis involved in limb morphogenesis (PubMed:27528616, PubMed:30395363). In cooperation with CBY1 it is involved in the recruitment and fusion of endosomal vesicles at distal appendages during early stages of ciliogenesis (PubMed:27528616, PubMed:30395363). Plays an important role in…
CCDC78	HGNC:14153	A2IDD5	CCD78_HUMAN	438	CCDC78 C16orf25 JFP10	x				Coiled-coil domain-containing protein 78 (hsCCDC78)	FUNCTION: Component of the deuterosome, a structure that promotes de novo centriole amplification in multiciliated cells that can generate more than 100 centrioles. Deuterosome-mediated centriole amplification occurs in terminally differentiated multiciliated cells (G1/0) and not in S phase. Essential for centriole amplification and is required for CEP152 localization to the deuterosome. {ECO:000…
CCDC66	HGNC:27709	A2RUB6	CCD66_HUMAN	948	CCDC66	x				Coiled-coil domain-containing protein 66	FUNCTION: Microtubule-binding protein required for ciliogenesis (PubMed:28235840). May function in ciliogenesis by mediating the transport of proteins like BBS4 to the cilium, but also through the organization of the centriolar satellites (PubMed:28235840). Plays a role in retina morphogenesis and/or homeostasis (By similarity). {ECO:0000250|UniProtKB:Q6NS45, ECO:0000269|PubMed:28235840}.
CCDC69	HGNC:24487	A6NI79	CCD69_HUMAN	296	CCDC69	x				Coiled-coil domain-containing protein 69	FUNCTION: May act as a scaffold to regulate the recruitment and assembly of spindle midzone components. Required for the localization of AURKB and PLK1 to the spindle midzone. {ECO:0000305|PubMed:20962590}.
C4orf47	HGNC:34346	A7E2U8	CD047_HUMAN	309	C4orf47 Chr4_1746	x				UPF0602 protein C4orf47
HEPACAM2	HGNC:27364	A8MVW5	HECA2_HUMAN	462	HEPACAM2 MIKI UNQ305/PRO346	x				HEPACAM family member 2 (Mitotic kinetics regulator)	FUNCTION: Required during prometaphase for centrosome maturation. Following poly-ADP-ribosylation (PARsylation) by TNKS, translocates from the Golgi apparatus to mitotic centrosomes and plays a key role in the formation of robust microtubules for prompt movement of chromosomes: anchors AKAP9/CG-NAP, a scaffold protein of the gamma-tubulin ring complex and promotes centrosome maturation. {ECO:0000…
DCDC1	HGNC:20625	M0R2J8	DCDC1_HUMAN	1783	DCDC1 DCDC5 KIAA1493	x				Doublecortin domain-containing protein 1 (Doublecortin domain-containing 5 protein)	FUNCTION: Microtubule-binding protein which plays an important role in mediating dynein-dependent transport of RAB8A-positive vesicles to the midbody during cytokinesis (PubMed:22159412). {ECO:0000269|PubMed:22159412}.
KIF2A	HGNC:6318	O00139	KIF2A_HUMAN	706	KIF2A KIF2 KNS2	x	x			Kinesin-like protein KIF2A (Kinesin-2) (hK2)	FUNCTION: Plus end-directed microtubule-dependent motor required for normal brain development. May regulate microtubule dynamics during axonal growth. Required for normal progression through mitosis. Required for normal congress of chromosomes at the metaphase plate. Required for normal spindle dynamics during mitosis. Promotes spindle turnover. Implicated in formation of bipolar mitotic spindles…
DCTN6	HGNC:16964	O00399	DCTN6_HUMAN	190	DCTN6 WS3	x				Dynactin subunit 6 (Dynactin subunit p27) (Protein WS-3)
EML1	HGNC:3330	O00423	EMAL1_HUMAN	815	EML1 EMAP1 EMAPL EMAPL1	x				Echinoderm microtubule-associated protein-like 1 (EMAP-1) (HuEMAP-1)	FUNCTION: Modulates the assembly and organization of the microtubule cytoskeleton, and probably plays a role in regulating the orientation of the mitotic spindle and the orientation of the plane of cell division. Required for normal proliferation of neuronal progenitor cells in the developing brain and for normal brain development. Does not affect neuron migration per se. {ECO:0000250|UniProtKB:Q…
DNM1L	HGNC:2973	O00429	DNM1L_HUMAN	736	DNM1L DLP1 DRP1	x				Dynamin-1-like protein (EC 3.6.5.5) (Dnm1p/Vps1p-like protein) (DVLP) (Dynamin family member proline-rich carboxyl-terminal domain less) (Dymple) (Dynamin-like protein) (Dynamin-like protein 4) (Dynamin-like protein IV) (HdynIV) (Dynamin-related protein 1)	FUNCTION: Functions in mitochondrial and peroxisomal division (PubMed:9570752, PubMed:9786947, PubMed:11514614, PubMed:12499366, PubMed:17301055, PubMed:17553808, PubMed:17460227, PubMed:18695047, PubMed:18838687, PubMed:19638400, PubMed:19411255, PubMed:19342591, PubMed:23921378, PubMed:23283981, PubMed:23530241, PubMed:29478834, PubMed:32484300, PubMed:27145208, PubMed:26992161, PubMed:27301544…
PLK4	HGNC:11397	O00444	PLK4_HUMAN	970	PLK4 SAK STK18	x				Serine/threonine-protein kinase PLK4 (EC 2.7.11.21) (Polo-like kinase 4) (PLK-4) (Serine/threonine-protein kinase 18) (Serine/threonine-protein kinase Sak)	FUNCTION: Serine/threonine-protein kinase that plays a central role in centriole duplication. Able to trigger procentriole formation on the surface of the parental centriole cylinder, leading to the recruitment of centriole biogenesis proteins such as SASS6, CENPJ/CPAP, CCP110, CEP135 and gamma-tubulin. When overexpressed, it is able to induce centrosome amplification through the simultaneous gen…
TRAF5	HGNC:12035	O00463	TRAF5_HUMAN	557	TRAF5 RNF84	x				TNF receptor-associated factor 5 (RING finger protein 84)	FUNCTION: Adapter protein and signal transducer that links members of the tumor necrosis factor receptor family to different signaling pathways by association with the receptor cytoplasmic domain and kinases. Mediates activation of NF-kappa-B and probably JNK. Seems to be involved in apoptosis. Plays a role in mediating activation of NF-kappa-B by EIF2AK2/PKR. {ECO:0000269|PubMed:15121867}.
DDX3X	HGNC:2745	O00571	DDX3X_HUMAN	662	DDX3X DBX DDX3	x				ATP-dependent RNA helicase DDX3X (EC 3.6.4.13) (CAP-Rf) (DEAD box protein 3, X-chromosomal) (DEAD box, X isoform) (DBX) (Helicase-like protein 2) (HLP2)	FUNCTION: Multifunctional ATP-dependent RNA helicase (PubMed:17357160, PubMed:21589879, PubMed:31575075). The ATPase activity can be stimulated by various ribo-and deoxynucleic acids indicative for a relaxed substrate specificity (PubMed:29222110). In vitro can unwind partially double-stranded DNA with a preference for 5'-single-stranded DNA overhangs (PubMed:17357160, PubMed:21589879). Binds RNA…
DYNC1I1	HGNC:2963	O14576	DC1I1_HUMAN	645	DYNC1I1 DNCI1 DNCIC1	x				Cytoplasmic dynein 1 intermediate chain 1 (Cytoplasmic dynein intermediate chain 1) (Dynein intermediate chain 1, cytosolic) (DH IC-1)	FUNCTION: Acts as one of several non-catalytic accessory components of the cytoplasmic dynein 1 complex that are thought to be involved in linking dynein to cargos and to adapter proteins that regulate dynein function. Cytoplasmic dynein 1 acts as a motor for the intracellular retrograde motility of vesicles and organelles along microtubules. The intermediate chains mediate the binding of dynein …
CHEK1	HGNC:1925	O14757	CHK1_HUMAN	476	CHEK1 CHK1	x				Serine/threonine-protein kinase Chk1 (EC 2.7.11.1) (CHK1 checkpoint homolog) (Cell cycle checkpoint kinase) (Checkpoint kinase-1)	FUNCTION: Serine/threonine-protein kinase which is required for checkpoint-mediated cell cycle arrest and activation of DNA repair in response to the presence of DNA damage or unreplicated DNA (PubMed:11535615, PubMed:12446774, PubMed:12399544, PubMed:14559997, PubMed:14988723, PubMed:15311285, PubMed:15665856, PubMed:15650047, PubMed:32357935). May also negatively regulate cell cycle progression…
AURKA	HGNC:11393	O14965	AURKA_HUMAN	403	AURKA AIK AIRK1 ARK1 AURA AYK1 BTAK IAK1 STK15 STK6	x				Aurora kinase A (EC 2.7.11.1) (Aurora 2) (Aurora/IPL1-related kinase 1) (ARK-1) (Aurora-related kinase 1) (hARK1) (Breast tumor-amplified kinase) (Serine/threonine-protein kinase 15) (Serine/threonine-protein kinase 6) (Serine/threonine-protein kinase aurora-A)	FUNCTION: Mitotic serine/threonine kinase that contributes to the regulation of cell cycle progression (PubMed:26246606, PubMed:12390251, PubMed:18615013, PubMed:11039908, PubMed:17125279, PubMed:17360485). Associates with the centrosome and the spindle microtubules during mitosis and plays a critical role in various mitotic events including the establishment of mitotic spindle, centrosome duplic…
PPP1R12A	HGNC:7618	O14974	MYPT1_HUMAN	1030	PPP1R12A MBS MYPT1	x				Protein phosphatase 1 regulatory subunit 12A (Myosin phosphatase-targeting subunit 1) (Myosin phosphatase target subunit 1) (Protein phosphatase myosin-binding subunit)	FUNCTION: Key regulator of protein phosphatase 1C (PPP1C). Mediates binding to myosin. As part of the PPP1C complex, involved in dephosphorylation of PLK1. Capable of inhibiting HIF1AN-dependent suppression of HIF1A activity. {ECO:0000269|PubMed:18477460, ECO:0000269|PubMed:19245366, ECO:0000269|PubMed:20354225}.
CEP290	HGNC:29021	O15078	CE290_HUMAN	2479	CEP290 BBS14 KIAA0373 NPHP6	x				Centrosomal protein of 290 kDa (Cep290) (Bardet-Biedl syndrome 14 protein) (Cancer/testis antigen 87) (CT87) (Nephrocystin-6) (Tumor antigen se2-2)	FUNCTION: Involved in early and late steps in cilia formation. Its association with CCP110 is required for inhibition of primary cilia formation by CCP110 (PubMed:18694559). May play a role in early ciliogenesis in the disappearance of centriolar satellites and in the transition of primary ciliar vesicles (PCVs) to capped ciliary vesicles (CCVs). Required for the centrosomal recruitment of RAB8A …
SNPH	HGNC:15931	O15079	SNPH_HUMAN	494	SNPH KIAA0374	x				Syntaphilin	FUNCTION: Inhibits SNARE complex formation by absorbing free syntaxin-1. {ECO:0000269|PubMed:10707983}.
CETN3	HGNC:1868	O15182	CETN3_HUMAN	167	CETN3 CEN3	x				Centrin-3	FUNCTION: Plays a fundamental role in microtubule-organizing center structure and function.; FUNCTION: As a component of the TREX-2 complex, involved in the export of mRNAs to the cytoplasm through the nuclear pores. {ECO:0000269|PubMed:22307388, ECO:0000305|PubMed:23591820}.
ATXN7	HGNC:10560	O15265	ATX7_HUMAN	892	ATXN7 SCA7	x				Ataxin-7 (Spinocerebellar ataxia type 7 protein)	FUNCTION: Acts as component of the STAGA transcription coactivator-HAT complex. Mediates the interaction of STAGA complex with the CRX and is involved in CRX-dependent gene activation. Necessary for microtubule cytoskeleton stabilization. {ECO:0000269|PubMed:22100762}.
MID1	HGNC:7095	O15344	TRI18_HUMAN	667	MID1 FXY RNF59 TRIM18 XPRF	x				E3 ubiquitin-protein ligase Midline-1 (EC 2.3.2.27) (Midin) (Putative transcription factor XPRF) (RING finger protein 59) (RING finger protein Midline-1) (RING-type E3 ubiquitin transferase Midline-1) (Tripartite motif-containing protein 18)	FUNCTION: Has E3 ubiquitin ligase activity towards IGBP1, promoting its monoubiquitination, which results in deprotection of the catalytic subunit of protein phosphatase PP2A, and its subsequent degradation by polyubiquitination. {ECO:0000269|PubMed:10400985, ECO:0000269|PubMed:11685209, ECO:0000269|PubMed:22613722}.
HDAC3	HGNC:4854	O15379	HDAC3_HUMAN	428	HDAC3	x				Histone deacetylase 3 (HD3) (EC 3.5.1.98) (RPD3-2) (SMAP45)	FUNCTION: Histone deacetylase that catalyzes the deacetylation of lysine residues on the N-terminal part of the core histones (H2A, H2B, H3 and H4), and some other non-histone substrates (PubMed:23911289, PubMed:21030595, PubMed:21444723, PubMed:25301942, PubMed:28497810, PubMed:28167758). Histone deacetylation gives a tag for epigenetic repression and plays an important role in transcriptional r…
BIRC5	HGNC:593	O15392	BIRC5_HUMAN	142	BIRC5 API4 IAP4	x				Baculoviral IAP repeat-containing protein 5 (Apoptosis inhibitor 4) (Apoptosis inhibitor survivin)	FUNCTION: Multitasking protein that has dual roles in promoting cell proliferation and preventing apoptosis (PubMed:9859993, PubMed:21364656, PubMed:20627126, PubMed:25778398, PubMed:28218735). Component of a chromosome passage protein complex (CPC) which is essential for chromosome alignment and segregation during mitosis and cytokinesis (PubMed:16322459). Acts as an important regulator of the l…
MEFV	HGNC:6998	O15553	MEFV_HUMAN	781	MEFV MEF TRIM20	x				Pyrin (Marenostrin)	FUNCTION: Involved in the regulation of innate immunity and the inflammatory response in response to IFNG/IFN-gamma (PubMed:10807793, PubMed:11468188, PubMed:17964261, PubMed:18577712, PubMed:19109554, PubMed:19584923, PubMed:16037825, PubMed:27030597, PubMed:28835462, PubMed:16785446, PubMed:17431422, PubMed:26347139). Organizes autophagic machinery by serving as a platform for the assembly of U…
PHF1	HGNC:8919	O43189	PHF1_HUMAN	567	PHF1 PCL1	x				PHD finger protein 1 (Protein PHF1) (hPHF1) (Polycomb-like protein 1) (hPCl1)	FUNCTION: Polycomb group (PcG) that specifically binds histone H3 trimethylated at 'Lys-36' (H3K36me3) and recruits the PRC2 complex. Involved in DNA damage response and is recruited at double-strand breaks (DSBs). Acts by binding to H3K36me3, a mark for transcriptional activation, and recruiting the PRC2 complex: it is however unclear whether recruitment of the PRC2 complex to H3K36me3 leads to …
DYNC1LI2	HGNC:2966	O43237	DC1L2_HUMAN	492	DYNC1LI2 DNCLI2 LIC2	x				Cytoplasmic dynein 1 light intermediate chain 2 (Dynein light intermediate chain 2, cytosolic) (LIC-2) (LIC53/55)	FUNCTION: Acts as one of several non-catalytic accessory components of the cytoplasmic dynein 1 complex that are thought to be involved in linking dynein to cargos and to adapter proteins that regulate dynein function. Cytoplasmic dynein 1 acts as a motor for the intracellular retrograde motility of vesicles and organelles along microtubules. May play a role in binding dynein to membranous organe…
ZW10	HGNC:13194	O43264	ZW10_HUMAN	779	ZW10	x				Centromere/kinetochore protein zw10 homolog	FUNCTION: Essential component of the mitotic checkpoint, which prevents cells from prematurely exiting mitosis. Required for the assembly of the dynein-dynactin and MAD1-MAD2 complexes onto kinetochores. Its function related to the spindle assembly machinery is proposed to depend on its association in the mitotic RZZ complex (PubMed:11590237, PubMed:15485811, PubMed:15824131). Involved in regulat…
CCP110	HGNC:24342	O43303	CP110_HUMAN	1012	CCP110 CEP110 CP110 KIAA0419	x				Centriolar coiled-coil protein of 110 kDa (Centrosomal protein of 110 kDa) (CP110) (Cep110)	FUNCTION: Necessary for centrosome duplication at different stages of procentriole formation. Acts as a key negative regulator of ciliogenesis in collaboration with CEP97 by capping the mother centriole thereby preventing cilia formation (PubMed:17719545, PubMed:17681131, PubMed:23486064, PubMed:30375385). Also involved in promoting ciliogenesis. May play a role in the assembly of the mother cent…
WDR62	HGNC:24502	O43379	WDR62_HUMAN	1518	WDR62 C19orf14	x				WD repeat-containing protein 62	FUNCTION: Required for cerebral cortical development. Plays a role in neuronal proliferation and migration (PubMed:20890278, PubMed:20729831). Plays a role in mother-centriole-dependent centriole duplication; the function seems also to involve CEP152, CDK5RAP2 and CEP63 through a stepwise assembled complex at the centrosome that recruits CDK2 required for centriole duplication (PubMed:26297806). …
BCL2L11	HGNC:994	O43521	B2L11_HUMAN	198	BCL2L11 BIM	x				Bcl-2-like protein 11 (Bcl2-L-11) (Bcl2-interacting mediator of cell death)	FUNCTION: Induces apoptosis and anoikis. Isoform BimL is more potent than isoform BimEL. Isoform Bim-alpha1, isoform Bim-alpha2 and isoform Bim-alpha3 induce apoptosis, although less potent than isoform BimEL, isoform BimL and isoform BimS. Isoform Bim-gamma induces apoptosis. Isoform Bim-alpha3 induces apoptosis possibly through a caspase-mediated pathway. Isoform BimAC and isoform BimABC lack t…
XRCC2	HGNC:12829	O43543	XRCC2_HUMAN	280	XRCC2	x				DNA repair protein XRCC2 (X-ray repair cross-complementing protein 2)	FUNCTION: Involved in the homologous recombination repair (HRR) pathway of double-stranded DNA, thought to repair chromosomal fragmentation, translocations and deletions. Part of the Rad21 paralog protein complex BCDX2 which acts in the BRCA1-BRCA2-dependent HR pathway. Upon DNA damage, BCDX2 acts downstream of BRCA2 recruitment and upstream of RAD51 recruitment. BCDX2 binds predominantly to the …
RGS14	HGNC:9996	O43566	RGS14_HUMAN	566	RGS14	x				Regulator of G-protein signaling 14 (RGS14)	FUNCTION: Regulates G protein-coupled receptor signaling cascades. Inhibits signal transduction by increasing the GTPase activity of G protein alpha subunits, thereby driving them into their inactive GDP-bound form. Besides, modulates signal transduction via G protein alpha subunits by functioning as a GDP-dissociation inhibitor (GDI). Has GDI activity on G(i) alpha subunits GNAI1 and GNAI3, but …
PRC1	HGNC:9341	O43663	PRC1_HUMAN	620	PRC1	x				Protein regulator of cytokinesis 1	FUNCTION: Key regulator of cytokinesis that cross-links antiparrallel microtubules at an average distance of 35 nM. Essential for controlling the spatiotemporal formation of the midzone and successful cytokinesis. Required for KIF14 localization to the central spindle and midbody. Required to recruit PLK1 to the spindle. Stimulates PLK1 phosphorylation of RACGAP1 to allow recruitment of ECT2 to t…
DYRK3	HGNC:3094	O43781	DYRK3_HUMAN	588	DYRK3	x				Dual specificity tyrosine-phosphorylation-regulated kinase 3 (EC 2.7.12.1) (Regulatory erythroid kinase) (REDK)	FUNCTION: Dual-specificity protein kinase that promotes disassembly of several types of membraneless organelles during mitosis, such as stress granules, nuclear speckles and pericentriolar material (PubMed:29973724). Dual-specificity tyrosine-regulated kinases (DYRKs) autophosphorylate a critical tyrosine residue in their activation loop and phosphorylate their substrate on serine and threonine r…
SSNA1	HGNC:11321	O43805	SSNA1_HUMAN	119	SSNA1 NA14	x				Sjoegren syndrome nuclear autoantigen 1 (Nuclear autoantigen of 14 kDa)
CFAP410	HGNC:1260	O43822	CF410_HUMAN	256	CFAP410 C21orf2 LRRC76	x				Cilia- and flagella-associated protein 410 (C21orf-HUMF09G8.5) (Leucine-rich repeat-containing protein 76) (YF5/A2)	FUNCTION: Plays a role in cilia formation and/or maintenance (By similarity). Plays a role in the regulation of cell morphology and cytoskeletal organization (PubMed:21834987). Involved in DNA damage repair (PubMed:26290490). {ECO:0000250|UniProtKB:Q8C6G1, ECO:0000269|PubMed:21834987, ECO:0000269|PubMed:26290490}.
CEP104	HGNC:24866	O60308	CE104_HUMAN	925	CEP104 KIAA0562	x				Centrosomal protein of 104 kDa (Cep104)	FUNCTION: Required for ciliogenesis and for structural integrity at the ciliary tip. {ECO:0000269|PubMed:23970417}.
MAPKBP1	HGNC:29536	O60336	MABP1_HUMAN	1514	MAPKBP1 JNKBP1 KIAA0596	x				Mitogen-activated protein kinase-binding protein 1 (JNK-binding protein 1) (JNKBP-1)	FUNCTION: Negative regulator of NOD2 function. It down-regulates NOD2-induced processes such as activation of NF-kappa-B signaling, IL8 secretion and antibacterial response (PubMed:22700971). Involved in JNK signaling pathway (By similarity). {ECO:0000250|UniProtKB:Q6NS57, ECO:0000269|PubMed:22700971}.
BUB1B	HGNC:1149	O60566	BUB1B_HUMAN	1050	BUB1B BUBR1 MAD3L SSK1	x				Mitotic checkpoint serine/threonine-protein kinase BUB1 beta (EC 2.7.11.1) (MAD3/BUB1-related protein kinase) (hBUBR1) (Mitotic checkpoint kinase MAD3L) (Protein SSK1)	FUNCTION: Essential component of the mitotic checkpoint. Required for normal mitosis progression. The mitotic checkpoint delays anaphase until all chromosomes are properly attached to the mitotic spindle. One of its checkpoint functions is to inhibit the activity of the anaphase-promoting complex/cyclosome (APC/C) by blocking the binding of CDC20 to APC/C, independently of its kinase activity. Th…
TBL1X	HGNC:11585	O60907	TBL1X_HUMAN	577	TBL1X TBL1	x				F-box-like/WD repeat-containing protein TBL1X (SMAP55) (Transducin beta-like protein 1X) (Transducin-beta-like protein 1, X-linked)	FUNCTION: F-box-like protein involved in the recruitment of the ubiquitin/19S proteasome complex to nuclear receptor-regulated transcription units (PubMed:14980219). Plays an essential role in transcription activation mediated by nuclear receptors. Probably acts as integral component of corepressor complexes that mediates the recruitment of the 19S proteasome complex, leading to the subsequent pr…
ROCK2	HGNC:10252	O75116	ROCK2_HUMAN	1388	ROCK2 KIAA0619	x				Rho-associated protein kinase 2 (EC 2.7.11.1) (Rho kinase 2) (Rho-associated, coiled-coil-containing protein kinase 2) (Rho-associated, coiled-coil-containing protein kinase II) (ROCK-II) (p164 ROCK-2)	FUNCTION: Protein kinase which is a key regulator of actin cytoskeleton and cell polarity. Involved in regulation of smooth muscle contraction, actin cytoskeleton organization, stress fiber and focal adhesion formation, neurite retraction, cell adhesion and motility via phosphorylation of ADD1, BRCA2, CNN1, EZR, DPYSL2, EP300, MSN, MYL9/MLC2, NPM1, RDX, PPP1R12A and VIM. Phosphorylates SORL1 and …
OBSL1	HGNC:29092	O75147	OBSL1_HUMAN	1896	OBSL1 KIAA0657	x				Obscurin-like protein 1	FUNCTION: Core component of the 3M complex, a complex required to regulate microtubule dynamics and genome integrity. It is unclear how the 3M complex regulates microtubules, it could act by controlling the level of a microtubule stabilizer (PubMed:24793695, PubMed:24793696). Acts as a regulator of the Cul7-RING(FBXW8) ubiquitin-protein ligase, playing a critical role in the ubiquitin ligase path…
RAB11FIP3	HGNC:17224	O75154	RFIP3_HUMAN	756	RAB11FIP3 ARFO1 KIAA0665	x				Rab11 family-interacting protein 3 (FIP3-Rab11) (Rab11-FIP3) (Arfophilin-1) (EF hands-containing Rab-interacting protein) (Eferin) (MU-MB-17.148)	FUNCTION: Acts as a regulator of endocytic traffic by participating in membrane delivery. Required for the abcission step in cytokinesis, possibly by acting as an 'address tag' delivering recycling endosome membranes to the cleavage furrow during late cytokinesis. Also required for the structural integrity of the endosomal recycling compartment during interphase. May play a role in breast cancer …
NPHP4	HGNC:19104	O75161	NPHP4_HUMAN	1426	NPHP4 KIAA0673	x				Nephrocystin-4 (Nephroretinin)	FUNCTION: Involved in the organization of apical junctions; the function is proposed to implicate a NPHP1-4-8 module (PubMed:19755384, PubMed:21565611). Does not seem to be strictly required for ciliogenesis (PubMed:21565611). Required for building functional cilia. Involved in the organization of the subapical actin network in multiciliated epithelial cells. Seems to recruit INT to basal bodies …
HMMR	HGNC:5012	O75330	HMMR_HUMAN	724	HMMR IHABP RHAMM	x				Hyaluronan mediated motility receptor (Intracellular hyaluronic acid-binding protein) (Receptor for hyaluronan-mediated motility) (CD antigen CD168)	FUNCTION: Receptor for hyaluronic acid (HA) (By similarity). Involved in cell motility (By similarity). When hyaluronan binds to HMMR, the phosphorylation of a number of proteins, including PTK2/FAK1 occurs. May also be involved in cellular transformation and metastasis formation, and in regulating extracellular-regulated kinase (ERK) activity. May act as a regulator of adipogenisis (By similarit…
VPS4B	HGNC:10895	O75351	VPS4B_HUMAN	444	VPS4B SKD1 VPS42 MIG1	x				Vacuolar protein sorting-associated protein 4B (EC 3.6.4.6) (Cell migration-inducing gene 1 protein) (Suppressor of K(+) transport growth defect 1) (Protein SKD1)	FUNCTION: Involved in late steps of the endosomal multivesicular bodies (MVB) pathway. Recognizes membrane-associated ESCRT-III assemblies and catalyzes their ATP-dependent disassembly, possibly in combination with membrane fission (PubMed:18687924). Redistributes the ESCRT-III components to the cytoplasm for further rounds of MVB sorting. MVBs contain intraluminal vesicles (ILVs) that are genera…
NCOR1	HGNC:7672	O75376	NCOR1_HUMAN	2440	NCOR1 KIAA1047	x				Nuclear receptor corepressor 1 (N-CoR) (N-CoR1)	FUNCTION: Mediates transcriptional repression by certain nuclear receptors (PubMed:20812024). Part of a complex which promotes histone deacetylation and the formation of repressive chromatin structures which may impede the access of basal transcription factors. Participates in the transcriptional repressor activity produced by BCL6. Recruited by ZBTB7A to the androgen response elements/ARE on tar…
KATNA1	HGNC:6216	O75449	KTNA1_HUMAN	491	KATNA1	x				Katanin p60 ATPase-containing subunit A1 (Katanin p60 subunit A1) (EC 5.6.1.1) (p60 katanin)	FUNCTION: Catalytic subunit of a complex which severs microtubules in an ATP-dependent manner. Microtubule severing may promote rapid reorganization of cellular microtubule arrays and the release of microtubules from the centrosome following nucleation. Microtubule release from the mitotic spindle poles may allow depolymerization of the microtubule end proximal to the spindle pole, leading to pol…
OFD1	HGNC:2567	O75665	OFD1_HUMAN	1012	OFD1 CXorf5	x				Oral-facial-digital syndrome 1 protein (Protein 71-7A)	FUNCTION: Component of the centrioles controlling mother and daughter centrioles length. Recruits to the centriole IFT88 and centriole distal appendage-specific proteins including CEP164. Involved in the biogenesis of the cilium, a centriole-associated function. The cilium is a cell surface projection found in many vertebrate cells required to transduce signals important for development and tissu…
RP2	HGNC:10274	O75695	XRP2_HUMAN	350	RP2	x				Protein XRP2	FUNCTION: Acts as a GTPase-activating protein (GAP) involved in trafficking between the Golgi and the ciliary membrane. Involved in localization of proteins, such as NPHP3, to the cilium membrane by inducing hydrolysis of GTP ARL3, leading to the release of UNC119 (or UNC119B). Acts as a GTPase-activating protein (GAP) for tubulin in concert with tubulin-specific chaperone C, but does not enhance…
RAD51D	HGNC:9823	O75771	RA51D_HUMAN	328	RAD51D RAD51L3	x				DNA repair protein RAD51 homolog 4 (R51H3) (RAD51 homolog D) (RAD51-like protein 3) (TRAD)	FUNCTION: Involved in the homologous recombination repair (HRR) pathway of double-stranded DNA breaks arising during DNA replication or induced by DNA-damaging agents. Bind to single-stranded DNA (ssDNA) and has DNA-dependent ATPase activity. Part of the Rad21 paralog protein complex BCDX2 which acts in the BRCA1-BRCA2-dependent HR pathway. Upon DNA damage, BCDX2 acts downstream of BRCA2 recruitm…
DCTN3	HGNC:2713	O75935	DCTN3_HUMAN	186	DCTN3 DCTN22	x				Dynactin subunit 3 (Dynactin complex subunit 22 kDa subunit) (p22)	FUNCTION: Together with dynein may be involved in spindle assembly and cytokinesis. {ECO:0000269|PubMed:9722614}.
CDKL5	HGNC:11411	O76039	CDKL5_HUMAN	960	CDKL5 STK9	x				Cyclin-dependent kinase-like 5 (EC 2.7.11.22) (Serine/threonine-protein kinase 9)	FUNCTION: Mediates phosphorylation of MECP2 (PubMed:15917271, PubMed:16935860). May regulate ciliogenesis (PubMed:29420175). {ECO:0000269|PubMed:15917271, ECO:0000269|PubMed:16935860, ECO:0000269|PubMed:29420175}.
CIAO1	HGNC:14280	O76071	CIAO1_HUMAN	339	CIAO1 CIA1 WDR39	x				Probable cytosolic iron-sulfur protein assembly protein CIAO1 (WD repeat-containing protein 39)	FUNCTION: Key component of the cytosolic iron-sulfur protein assembly (CIA) complex, a multiprotein complex that mediates the incorporation of iron-sulfur cluster into extramitochondrial Fe/S proteins (PubMed:17937914, PubMed:23891004). As a CIA complex component, interacts specifically with CIAO2A or CIAO2B and MMS19 to assist different branches of iron-sulfur protein assembly, depending of its …
JTB	HGNC:6201	O76095	JTB_HUMAN	146	JTB HSPC222	x				Protein JTB (Jumping translocation breakpoint protein) (Prostate androgen-regulated protein) (PAR protein)	FUNCTION: Required for normal cytokinesis during mitosis. Plays a role in the regulation of cell proliferation. May be a component of the chromosomal passenger complex (CPC), a complex that acts as a key regulator of mitosis. The CPC complex has essential functions at the centromere in ensuring correct chromosome alignment and segregation and is required for chromatin-induced microtubule stabiliz…
TPPP	HGNC:24164	O94811	TPPP_HUMAN	219	TPPP TPPP1	x				Tubulin polymerization-promoting protein (TPPP) (EC 3.6.5.-) (25 kDa brain-specific protein) (TPPP/p25) (p24) (p25-alpha)	FUNCTION: Regulator of microtubule dynamics that plays a key role in myelination by promoting elongation of the myelin sheath (PubMed:31522887). Acts as a microtubule nucleation factor in oligodendrocytes: specifically localizes to the postsynaptic Golgi apparatus region, also named Golgi outpost, and promotes microtubule nucleation, an important step for elongation of the myelin sheath (PubMed:3…
HAUS5	HGNC:29130	O94927	HAUS5_HUMAN	633	HAUS5 KIAA0841	x				HAUS augmin-like complex subunit 5	FUNCTION: Contributes to mitotic spindle assembly, maintenance of centrosome integrity and completion of cytokinesis as part of the HAUS augmin-like complex. {ECO:0000269|PubMed:19369198, ECO:0000269|PubMed:19427217}.
CEP152	HGNC:29298	O94986	CE152_HUMAN	1710	CEP152 KIAA0912	x				Centrosomal protein of 152 kDa (Cep152)	FUNCTION: Necessary for centrosome duplication; the function seems also to involve CEP63, CDK5RAP2 and WDR62 through a stepwise assembled complex at the centrosome that recruits CDK2 required for centriole duplication (PubMed:26297806). Acts as a molecular scaffold facilitating the interaction of PLK4 and CENPJ, 2 molecules involved in centriole formation (PubMed:21059844, PubMed:20852615). Propo…
OR2A4	HGNC:14729	O95047	OR2A4_HUMAN	310	OR2A4 OR2A10	x				Olfactory receptor 2A4 (Olfactory receptor 2A10) (Olfactory receptor OR6-37)	FUNCTION: Odorant receptor. {ECO:0000305}.
CCNB2	HGNC:1580	O95067	CCNB2_HUMAN	398	CCNB2	x				G2/mitotic-specific cyclin-B2	FUNCTION: Essential for the control of the cell cycle at the G2/M (mitosis) transition.
SNX4	HGNC:11175	O95219	SNX4_HUMAN	450	SNX4	x				Sorting nexin-4	FUNCTION: Involved in the regulation of endocytosis and in several stages of intracellular trafficking (PubMed:12668730, PubMed:17994011, PubMed:32513819, PubMed:33468622). Plays a role in recycling endocytosed transferrin receptor and prevent its degradation (PubMed:17994011). Involved in autophagosome assembly by regulating trafficking and recycling of phospholipid scramblase ATG9A (PubMed:3251…
KIF20A	HGNC:9787	O95235	KI20A_HUMAN	890	KIF20A MKLP2 RAB6KIFL	x				Kinesin-like protein KIF20A (GG10_2) (Mitotic kinesin-like protein 2) (MKlp2) (Rab6-interacting kinesin-like protein) (Rabkinesin-6)	FUNCTION: Mitotic kinesin required for chromosome passenger complex (CPC)-mediated cytokinesis. Following phosphorylation by PLK1, involved in recruitment of PLK1 to the central spindle. Interacts with guanosine triphosphate (GTP)-bound forms of RAB6A and RAB6B. May act as a motor required for the retrograde RAB6 regulated transport of Golgi membranes and associated vesicles along microtubules. H…
TNKS	HGNC:11941	O95271	TNKS1_HUMAN	1327	TNKS PARP5A PARPL TIN1 TINF1 TNKS1	x				Poly [ADP-ribose] polymerase tankyrase-1 (EC 2.4.2.30) (ADP-ribosyltransferase diphtheria toxin-like 5) (ARTD5) (Poly [ADP-ribose] polymerase 5A) (Protein poly-ADP-ribosyltransferase tankyrase-1) (EC 2.4.2.-) (TNKS-1) (TRF1-interacting ankyrin-related ADP-ribose polymerase) (Tankyrase I) (Tankyrase-1) (TANK1)	FUNCTION: Poly-ADP-ribosyltransferase involved in various processes such as Wnt signaling pathway, telomere length and vesicle trafficking (PubMed:10988299, PubMed:11739745, PubMed:16076287, PubMed:19759537, PubMed:21478859, PubMed:22864114, PubMed:23622245, PubMed:25043379). Acts as an activator of the Wnt signaling pathway by mediating poly-ADP-ribosylation (PARsylation) of AXIN1 and AXIN2, 2 k…
PCNT	HGNC:16068	O95613	PCNT_HUMAN	3336	PCNT KIAA0402 PCNT2	x				Pericentrin (Kendrin) (Pericentrin-B)	FUNCTION: Integral component of the filamentous matrix of the centrosome involved in the initial establishment of organized microtubule arrays in both mitosis and meiosis. Plays a role, together with DISC1, in the microtubule network formation. Is an integral component of the pericentriolar material (PCM). May play an important role in preventing premature centrosome splitting during interphase b…
CEP43	HGNC:17012	O95684	CEP43_HUMAN	399	CEP43 FGFR1OP FOP	x				Centrosomal protein 43 (FGFR1 oncogene partner)	FUNCTION: Required for anchoring microtubules to the centrosomes (PubMed:16314388, PubMed:28659385). Required for ciliation (PubMed:28625565, PubMed:28659385). {ECO:0000269|PubMed:16314388, ECO:0000269|PubMed:28625565, ECO:0000269|PubMed:28659385}.
EML2	HGNC:18035	O95834	EMAL2_HUMAN	649	EML2 EMAP2 EMAPL2	x				Echinoderm microtubule-associated protein-like 2 (EMAP-2) (HuEMAP-2)	FUNCTION: Tubulin binding protein that inhibits microtubule nucleation and growth, resulting in shorter microtubules. {ECO:0000269|PubMed:11694528}.
LATS1	HGNC:6514	O95835	LATS1_HUMAN	1130	LATS1 WARTS	x				Serine/threonine-protein kinase LATS1 (EC 2.7.11.1) (Large tumor suppressor homolog 1) (WARTS protein kinase) (h-warts)	FUNCTION: Negative regulator of YAP1 in the Hippo signaling pathway that plays a pivotal role in organ size control and tumor suppression by restricting proliferation and promoting apoptosis. The core of this pathway is composed of a kinase cascade wherein STK3/MST2 and STK4/MST1, in complex with its regulatory protein SAV1, phosphorylates and activates LATS1/2 in complex with its regulatory prot…
GAS8	HGNC:4166	O95995	DRC4_HUMAN	478	GAS8 DRC4 GAS11	x				Dynein regulatory complex subunit 4 (Growth arrest-specific protein 11) (GAS-11) (Growth arrest-specific protein 8) (GAS-8)	FUNCTION: Component of the nexin-dynein regulatory complex (N-DRC), a key regulator of ciliary/flagellar motility which maintains the alignment and integrity of the distal axoneme and regulates microtubule sliding in motile axonemes. Plays an important role in the assembly of the N-DRC linker (By similarity). Plays dual roles at both the primary (or non-motile) cilia to regulate hedgehog signalin…
APC2	HGNC:24036	O95996	APCL_HUMAN	2303	APC2 APCL	x				Adenomatous polyposis coli protein 2 (Adenomatous polyposis coli protein-like) (APC-like)	FUNCTION: Stabilizes microtubules and may regulate actin fiber dynamics through the activation of Rho family GTPases (PubMed:25753423). May also function in Wnt signaling by promoting the rapid degradation of CTNNB1 (PubMed:10021369, PubMed:11691822, PubMed:9823329). {ECO:0000269|PubMed:10021369, ECO:0000269|PubMed:11691822, ECO:0000269|PubMed:25753423, ECO:0000269|PubMed:9823329}.
BCL10	HGNC:989	O95999	BCL10_HUMAN	233	BCL10 CIPER CLAP	x				B-cell lymphoma/leukemia 10 (B-cell CLL/lymphoma 10) (Bcl-10) (CARD-containing molecule enhancing NF-kappa-B) (CARD-like apoptotic protein) (hCLAP) (CED-3/ICH-1 prodomain homologous E10-like regulator) (CIPER) (Cellular homolog of vCARMEN) (cCARMEN) (Cellular-E10) (c-E10) (Mammalian CARD-containing adapter molecule E10) (mE10)	FUNCTION: Plays a key role in both adaptive and innate immune signaling by bridging CARD domain-containing proteins to immune activation (PubMed:10187770, PubMed:10364242, PubMed:10400625, PubMed:25365219, PubMed:24074955). Acts by channeling adaptive and innate immune signaling downstream of CARD domain-containing proteins CARD9, CARD11 and CARD14 to activate NF-kappa-B and MAP kinase p38 (MAPK1…
TUBB4A	HGNC:20774	P04350	TBB4A_HUMAN	444	TUBB4A TUBB4 TUBB5	x				Tubulin beta-4A chain (Tubulin 5 beta) (Tubulin beta-4 chain)	FUNCTION: Tubulin is the major constituent of microtubules. It binds two moles of GTP, one at an exchangeable site on the beta chain and one at a non-exchangeable site on the alpha chain.
TP53	HGNC:11998	P04637	P53_HUMAN	393	TP53 P53	x				Cellular tumor antigen p53 (Antigen NY-CO-13) (Phosphoprotein p53) (Tumor suppressor p53)	FUNCTION: Acts as a tumor suppressor in many tumor types; induces growth arrest or apoptosis depending on the physiological circumstances and cell type. Involved in cell cycle regulation as a trans-activator that acts to negatively regulate cell division by controlling a set of genes required for this process. One of the activated genes is an inhibitor of cyclin-dependent kinases. Apoptosis induc…
GNAI2	HGNC:4385	P04899	GNAI2_HUMAN	355	GNAI2 GNAI2B	x				Guanine nucleotide-binding protein G(i) subunit alpha-2 (Adenylate cyclase-inhibiting G alpha protein)	FUNCTION: Guanine nucleotide-binding proteins (G proteins) are involved as modulators or transducers in various transmembrane signaling systems. The G(i) proteins are involved in hormonal regulation of adenylate cyclase: they inhibit the cyclase in response to beta-adrenergic stimuli. May play a role in cell division. {ECO:0000269|PubMed:17635935}.; FUNCTION: [Isoform sGi2]: Regulates the cell su…
SLC25A5	HGNC:10991	P05141	ADT2_HUMAN	298	SLC25A5 AAC2 ANT2	x				ADP/ATP translocase 2 (ADP,ATP carrier protein 2) (ADP,ATP carrier protein, fibroblast isoform) (Adenine nucleotide translocator 2) (ANT 2) (Solute carrier family 25 member 5) [Cleaved into: ADP/ATP translocase 2, N-terminally processed]	FUNCTION: ADP:ATP antiporter that mediates import of ADP into the mitochondrial matrix for ATP synthesis, and export of ATP out to fuel the cell (By similarity). Cycles between the cytoplasmic-open state (c-state) and the matrix-open state (m-state): operates by the alternating access mechanism with a single substrate-binding site intermittently exposed to either the cytosolic (c-state) or matrix…
LCK	HGNC:6524	P06239	LCK_HUMAN	509	LCK	x				Tyrosine-protein kinase Lck (EC 2.7.10.2) (Leukocyte C-terminal Src kinase) (LSK) (Lymphocyte cell-specific protein-tyrosine kinase) (Protein YT16) (Proto-oncogene Lck) (T cell-specific protein-tyrosine kinase) (p56-LCK)	FUNCTION: Non-receptor tyrosine-protein kinase that plays an essential role in the selection and maturation of developing T-cells in the thymus and in the function of mature T-cells. Plays a key role in T-cell antigen receptor (TCR)-linked signal transduction pathways. Constitutively associated with the cytoplasmic portions of the CD4 and CD8 surface receptors. Association of the TCR with a pepti…
CDK1	HGNC:1722	P06493	CDK1_HUMAN	297	CDK1 CDC2 CDC28A CDKN1 P34CDC2	x				Cyclin-dependent kinase 1 (CDK1) (EC 2.7.11.22) (EC 2.7.11.23) (Cell division control protein 2 homolog) (Cell division protein kinase 1) (p34 protein kinase)	FUNCTION: Plays a key role in the control of the eukaryotic cell cycle by modulating the centrosome cycle as well as mitotic onset; promotes G2-M transition, and regulates G1 progress and G1-S transition via association with multiple interphase cyclins (PubMed:16407259, PubMed:17459720, PubMed:16933150, PubMed:18356527, PubMed:19509060, PubMed:20171170, PubMed:19917720, PubMed:20937773, PubMed:20…
NPM1	HGNC:7910	P06748	NPM_HUMAN	294	NPM1 NPM	x				Nucleophosmin (NPM) (Nucleolar phosphoprotein B23) (Nucleolar protein NO38) (Numatrin)	FUNCTION: Involved in diverse cellular processes such as ribosome biogenesis, centrosome duplication, protein chaperoning, histone assembly, cell proliferation, and regulation of tumor suppressors p53/TP53 and ARF. Binds ribosome presumably to drive ribosome nuclear export. Associated with nucleolar ribonucleoprotein structures and bind single-stranded nucleic acids. Acts as a chaperonin for the …
FES	HGNC:3657	P07332	FES_HUMAN	822	FES FPS	x				Tyrosine-protein kinase Fes/Fps (EC 2.7.10.2) (Feline sarcoma/Fujinami avian sarcoma oncogene homolog) (Proto-oncogene c-Fes) (Proto-oncogene c-Fps) (p93c-fes)	FUNCTION: Tyrosine-protein kinase that acts downstream of cell surface receptors and plays a role in the regulation of the actin cytoskeleton, microtubule assembly, cell attachment and cell spreading. Plays a role in FCER1 (high affinity immunoglobulin epsilon receptor)-mediated signaling in mast cells. Acts down-stream of the activated FCER1 receptor and the mast/stem cell growth factor receptor…
TUBB	HGNC:20778	P07437	TBB5_HUMAN	444	TUBB TUBB5 OK/SW-cl.56	x				Tubulin beta chain (Tubulin beta-5 chain)	FUNCTION: Tubulin is the major constituent of microtubules. It binds two moles of GTP, one at an exchangeable site on the beta chain and one at a non-exchangeable site on the alpha chain.
UMOD	HGNC:12559	P07911	UROM_HUMAN	640	UMOD	x				Uromodulin (Tamm-Horsfall urinary glycoprotein) (THP) [Cleaved into: Uromodulin, secreted form]	FUNCTION: [Uromodulin]: Functions in biogenesis and organization of the apical membrane of epithelial cells of the thick ascending limb of Henle's loop (TALH), where it promotes formation of complex filamentous gel-like structure that may play a role in the water barrier permeability (Probable). May serve as a receptor for binding and endocytosis of cytokines (IL-1, IL-2) and TNF (PubMed:3498215)…
GNAI3	HGNC:4387	P08754	GNAI3_HUMAN	354	GNAI3	x				Guanine nucleotide-binding protein G(i) subunit alpha-3 (G(i) alpha-3)	FUNCTION: Heterotrimeric guanine nucleotide-binding proteins (G proteins) function as transducers downstream of G protein-coupled receptors (GPCRs) in numerous signaling cascades. The alpha chain contains the guanine nucleotide binding site and alternates between an active, GTP-bound state and an inactive, GDP-bound state. Signaling by an activated GPCR promotes GDP release and GTP binding. The a…
PKHD1	HGNC:9016	P08F94	PKHD1_HUMAN	4074	PKHD1 FCYT TIGM1	x				Fibrocystin (Polycystic kidney and hepatic disease 1 protein) (Polyductin) (Tigmin)	FUNCTION: Promotes ciliogenesis in renal epithelial cells and therefore participates in the tubules formation and/ or ensures the maintenance of the architecture of the lumen of the kidney (By similarity). Has an impact on cellular symmetry by ensuring correct bipolar cell division through the regulation of centrosome duplication and mitotic spindle assembly and by maintaining oriented cell divis…
CNP	HGNC:2158	P09543	CN37_HUMAN	421	CNP	x				2',3'-cyclic-nucleotide 3'-phosphodiesterase (CNP) (CNPase) (EC 3.1.4.37)	FUNCTION: May participate in RNA metabolism in the myelinating cell, CNP is the third most abundant protein in central nervous system myelin. {ECO:0000250}.
HSPA1A	HGNC:5232	P0DMV8	HS71A_HUMAN	641	HSPA1A HSP72 HSPA1 HSX70	x				Heat shock 70 kDa protein 1A (Heat shock 70 kDa protein 1) (HSP70-1) (HSP70.1)	FUNCTION: Molecular chaperone implicated in a wide variety of cellular processes, including protection of the proteome from stress, folding and transport of newly synthesized polypeptides, activation of proteolysis of misfolded proteins and the formation and dissociation of protein complexes. Plays a pivotal role in the protein quality control system, ensuring the correct folding of proteins, the…
HSPA1B	HGNC:5233	P0DMV9	HS71B_HUMAN	641	HSPA1B HSP72	x				Heat shock 70 kDa protein 1B (Heat shock 70 kDa protein 2) (HSP70-2) (HSP70.2)	FUNCTION: Molecular chaperone implicated in a wide variety of cellular processes, including protection of the proteome from stress, folding and transport of newly synthesized polypeptides, activation of proteolysis of misfolded proteins and the formation and dissociation of protein complexes. Plays a pivotal role in the protein quality control system, ensuring the correct folding of proteins, the…
CALM1	HGNC:1442	P0DP23	CALM1_HUMAN	149	CALM1 CALM CAM CAM1	x				Calmodulin-1	FUNCTION: Calmodulin mediates the control of a large number of enzymes, ion channels, aquaporins and other proteins through calcium-binding. Among the enzymes to be stimulated by the calmodulin-calcium complex are a number of protein kinases and phosphatases. Together with CCP110 and centrin, is involved in a genetic pathway that regulates the centrosome cycle and progression through cytokinesis …
CALM2	HGNC:1445	P0DP24	CALM2_HUMAN	149	CALM2 CAM2 CAMB	x				Calmodulin-2	FUNCTION: Calmodulin mediates the control of a large number of enzymes, ion channels, aquaporins and other proteins through calcium-binding. Among the enzymes to be stimulated by the calmodulin-calcium complex are a number of protein kinases and phosphatases. Together with CCP110 and centrin, is involved in a genetic pathway that regulates the centrosome cycle and progression through cytokinesis …
CALM3	HGNC:1449	P0DP25	CALM3_HUMAN	149	CALM3 CALML2 CAM3 CAMC CAMIII	x				Calmodulin-3	FUNCTION: Calmodulin mediates the control of a large number of enzymes, ion channels, aquaporins and other proteins through calcium-binding. Is a regulator of voltage-dependent L-type calcium channels (PubMed:31454269). Among the enzymes to be stimulated by the calmodulin-calcium complex are a number of protein kinases and phosphatases. Together with CCP110 and centrin, is involved in a genetic p…
TOP2A	HGNC:11989	P11388	TOP2A_HUMAN	1531	TOP2A TOP2	x				DNA topoisomerase 2-alpha (EC 5.6.2.2) (DNA topoisomerase II, alpha isozyme)	FUNCTION: Key decatenating enzyme that alters DNA topology by binding to two double-stranded DNA molecules, generating a double-stranded break in one of the strands, passing the intact strand through the broken strand, and religating the broken strand (PubMed:17567603, PubMed:18790802, PubMed:22013166, PubMed:22323612). May play a role in regulating the period length of ARNTL/BMAL1 transcriptiona…
CYP2A6	HGNC:2610	P11509	CP2A6_HUMAN	494	CYP2A6 CYP2A3	x				Cytochrome P450 2A6 (EC 1.14.14.-) (1,4-cineole 2-exo-monooxygenase) (CYPIIA6) (Coumarin 7-hydroxylase) (Cytochrome P450 IIA3) (Cytochrome P450(I))	FUNCTION: Exhibits a high coumarin 7-hydroxylase activity. Can act in the hydroxylation of the anti-cancer drugs cyclophosphamide and ifosphamide. Competent in the metabolic activation of aflatoxin B1. Constitutes the major nicotine C-oxidase. Acts as a 1,4-cineole 2-exo-monooxygenase. Possesses low phenacetin O-deethylation activity. {ECO:0000269|PubMed:11695850, ECO:0000269|PubMed:16086027, ECO…
TPR	HGNC:12017	P12270	TPR_HUMAN	2363	TPR	x				Nucleoprotein TPR (Megator) (NPC-associated intranuclear protein) (Translocated promoter region protein)	FUNCTION: Component of the nuclear pore complex (NPC), a complex required for the trafficking across the nuclear envelope. Functions as a scaffolding element in the nuclear phase of the NPC essential for normal nucleocytoplasmic transport of proteins and mRNAs, plays a role in the establishment of nuclear-peripheral chromatin compartmentalization in interphase, and in the mitotic spindle checkpoi…
TPT1	HGNC:12022	P13693	TCTP_HUMAN	172	TPT1	x				Translationally-controlled tumor protein (TCTP) (Fortilin) (Histamine-releasing factor) (HRF) (p23)	FUNCTION: Involved in calcium binding and microtubule stabilization.
PRKAR2A	HGNC:9391	P13861	KAP2_HUMAN	404	PRKAR2A PKR2 PRKAR2	x				cAMP-dependent protein kinase type II-alpha regulatory subunit	FUNCTION: Regulatory subunit of the cAMP-dependent protein kinases involved in cAMP signaling in cells. Type II regulatory chains mediate membrane association by binding to anchoring proteins, including the MAP2 kinase.
CCNB1	HGNC:1579	P14635	CCNB1_HUMAN	433	CCNB1 CCNB	x				G2/mitotic-specific cyclin-B1	FUNCTION: Essential for the control of the cell cycle at the G2/M (mitosis) transition. {ECO:0000269|PubMed:17495531, ECO:0000269|PubMed:17495533}.
H2AX	HGNC:4739	P16104	H2AX_HUMAN	143	H2AX H2AFX	x				Histone H2AX (H2a/x) (Histone H2A.X)	FUNCTION: Variant histone H2A which replaces conventional H2A in a subset of nucleosomes. Nucleosomes wrap and compact DNA into chromatin, limiting DNA accessibility to the cellular machineries which require DNA as a template. Histones thereby play a central role in transcription regulation, DNA repair, DNA replication and chromosomal stability. DNA accessibility is regulated via a complex set of…
FER	HGNC:3655	P16591	FER_HUMAN	822	FER TYK3	x				Tyrosine-protein kinase Fer (EC 2.7.10.2) (Feline encephalitis virus-related kinase FER) (Fujinami poultry sarcoma/Feline sarcoma-related protein Fer) (Proto-oncogene c-Fer) (Tyrosine kinase 3) (p94-Fer)	FUNCTION: Tyrosine-protein kinase that acts downstream of cell surface receptors for growth factors and plays a role in the regulation of the actin cytoskeleton, microtubule assembly, lamellipodia formation, cell adhesion, cell migration and chemotaxis. Acts downstream of EGFR, KIT, PDGFRA and PDGFRB. Acts downstream of EGFR to promote activation of NF-kappa-B and cell proliferation. May play a r…
HSPA6	HGNC:5239	P17066	HSP76_HUMAN	643	HSPA6 HSP70B'	x				Heat shock 70 kDa protein 6 (Heat shock 70 kDa protein B')	FUNCTION: Molecular chaperone implicated in a wide variety of cellular processes, including protection of the proteome from stress, folding and transport of newly synthesized polypeptides, activation of proteolysis of misfolded proteins and the formation and dissociation of protein complexes. Plays a pivotal role in the protein quality control system, ensuring the correct folding of proteins, the…
PRKACA	HGNC:9380	P17612	KAPCA_HUMAN	351	PRKACA PKACA	x				cAMP-dependent protein kinase catalytic subunit alpha (PKA C-alpha) (EC 2.7.11.11)	FUNCTION: Phosphorylates a large number of substrates in the cytoplasm and the nucleus (PubMed:15642694, PubMed:15905176, PubMed:16387847, PubMed:17333334, PubMed:17565987, PubMed:17693412, PubMed:18836454, PubMed:19949837, PubMed:20356841, PubMed:21085490, PubMed:21514275, PubMed:21812984). Phosphorylates CDC25B, ABL1, NFKB1, CLDN3, PSMC5/RPT6, PJA2, RYR2, RORA, SOX9 and VASP (PubMed:15642694, P…
TCP1	HGNC:11655	P17987	TCPA_HUMAN	556	TCP1 CCT1 CCTA	x				T-complex protein 1 subunit alpha (TCP-1-alpha) (CCT-alpha)	FUNCTION: Component of the chaperonin-containing T-complex (TRiC), a molecular chaperone complex that assists the folding of proteins upon ATP hydrolysis (PubMed:25467444). The TRiC complex mediates the folding of WRAP53/TCAB1, thereby regulating telomere maintenance (PubMed:25467444). As part of the TRiC complex may play a role in the assembly of BBSome, a complex involved in ciliogenesis regula…
ERCC2	HGNC:3434	P18074	ERCC2_HUMAN	760	ERCC2 XPD XPDC	x				General transcription and DNA repair factor IIH helicase subunit XPD (TFIIH subunit XPD) (EC 3.6.4.12) (Basic transcription factor 2 80 kDa subunit) (BTF2 p80) (CXPD) (DNA excision repair protein ERCC-2) (DNA repair protein complementing XP-D cells) (TFIIH basal transcription factor complex 80 kDa subunit) (TFIIH 80 kDa subunit) (TFIIH p80) (Xeroderma pigmentosum group D-complementing protein)	FUNCTION: ATP-dependent 5'-3' DNA helicase, component of the general transcription and DNA repair factor IIH (TFIIH) core complex, which is involved in general and transcription-coupled nucleotide excision repair (NER) of damaged DNA and, when complexed to CAK, in RNA transcription by RNA polymerase II. In NER, TFIIH acts by opening DNA around the lesion to allow the excision of the damaged oligo…
ATF4	HGNC:786	P18848	ATF4_HUMAN	351	ATF4 CREB2 TXREB	x				Cyclic AMP-dependent transcription factor ATF-4 (cAMP-dependent transcription factor ATF-4) (Activating transcription factor 4) (Cyclic AMP-responsive element-binding protein 2) (CREB-2) (cAMP-responsive element-binding protein 2) (Tax-responsive enhancer element-binding protein 67) (TaxREB67)	FUNCTION: Transcription factor that binds the cAMP response element (CRE) (consensus: 5'-GTGACGT[AC][AG]-3') and displays two biological functions, as regulator of metabolic and redox processes under normal cellular conditions, and as master transcription factor during integrated stress response (ISR) (PubMed:17684156, PubMed:16682973, PubMed:31444471, PubMed:32132707). Binds to asymmetric CRE's …
MAK	HGNC:6816	P20794	MAK_HUMAN	623	MAK	x				Serine/threonine-protein kinase MAK (EC 2.7.11.1) (Male germ cell-associated kinase)	FUNCTION: Essential for the regulation of ciliary length and required for the long-term survival of photoreceptors (By similarity). Phosphorylates FZR1 in a cell cycle-dependent manner. Plays a role in the transcriptional coactivation of AR. Could play an important function in spermatogenesis. May play a role in chromosomal stability in prostate cancer cells. {ECO:0000250, ECO:0000269|PubMed:1208…
PRKACB	HGNC:9381	P22694	KAPCB_HUMAN	351	PRKACB	x				cAMP-dependent protein kinase catalytic subunit beta (PKA C-beta) (EC 2.7.11.11)	FUNCTION: Mediates cAMP-dependent signaling triggered by receptor binding to GPCRs. PKA activation regulates diverse cellular processes such as cell proliferation, the cell cycle, differentiation and regulation of microtubule dynamics, chromatin condensation and decondensation, nuclear envelope disassembly and reassembly, as well as regulation of intracellular transport mechanisms and ion flux. R…
TUBG1	HGNC:12417	P23258	TBG1_HUMAN	451	TUBG1 TUBG	x				Tubulin gamma-1 chain (Gamma-1-tubulin) (Gamma-tubulin complex component 1) (GCP-1)	FUNCTION: Tubulin is the major constituent of microtubules. The gamma chain is found at microtubule organizing centers (MTOC) such as the spindle poles or the centrosome. Pericentriolar matrix component that regulates alpha/beta chain minus-end nucleation, centrosome duplication and spindle formation.
RPS3	HGNC:10420	P23396	RS3_HUMAN	243	RPS3 OK/SW-cl.26	x				40S ribosomal protein S3 (EC 4.2.99.18) (Small ribosomal subunit protein uS3)	FUNCTION: Involved in translation as a component of the 40S small ribosomal subunit (PubMed:8706699). Has endonuclease activity and plays a role in repair of damaged DNA (PubMed:7775413). Cleaves phosphodiester bonds of DNAs containing altered bases with broad specificity and cleaves supercoiled DNA more efficiently than relaxed DNA (PubMed:15707971). Displays high binding affinity for 7,8-dihydr…
CDC27	HGNC:1728	P30260	CDC27_HUMAN	824	CDC27 ANAPC3 D0S1430E D17S978E	x				Cell division cycle protein 27 homolog (Anaphase-promoting complex subunit 3) (APC3) (CDC27 homolog) (CDC27Hs) (H-NUC)	FUNCTION: Component of the anaphase promoting complex/cyclosome (APC/C), a cell cycle-regulated E3 ubiquitin ligase that controls progression through mitosis and the G1 phase of the cell cycle. The APC/C complex acts by mediating ubiquitination and subsequent degradation of target proteins: it mainly mediates the formation of 'Lys-11'-linked polyubiquitin chains and, to a lower extent, the format…
CDC25B	HGNC:1726	P30305	MPIP2_HUMAN	580	CDC25B CDC25HU2	x				M-phase inducer phosphatase 2 (EC 3.1.3.48) (Dual specificity phosphatase Cdc25B)	FUNCTION: Tyrosine protein phosphatase which functions as a dosage-dependent inducer of mitotic progression. Required for G2/M phases of the cell cycle progression and abscission during cytokinesis in a ECT2-dependent manner. Directly dephosphorylates CDK1 and stimulates its kinase activity. The three isoforms seem to have a different level of activity. {ECO:0000269|PubMed:17332740}.
PRKAR2B	HGNC:9392	P31323	KAP3_HUMAN	418	PRKAR2B	x				cAMP-dependent protein kinase type II-beta regulatory subunit	FUNCTION: Regulatory subunit of the cAMP-dependent protein kinases involved in cAMP signaling in cells. Type II regulatory chains mediate membrane association by binding to anchoring proteins, including the MAP2 kinase.
CTNNB1	HGNC:2514	P35222	CTNB1_HUMAN	781	CTNNB1 CTNNB OK/SW-cl.35 PRO2286	x				Catenin beta-1 (Beta-catenin)	FUNCTION: Key downstream component of the canonical Wnt signaling pathway (PubMed:17524503, PubMed:18077326, PubMed:18086858, PubMed:18957423, PubMed:21262353, PubMed:22155184, PubMed:22647378, PubMed:22699938). In the absence of Wnt, forms a complex with AXIN1, AXIN2, APC, CSNK1A1 and GSK3B that promotes phosphorylation on N-terminal Ser and Thr residues and ubiquitination of CTNNB1 via BTRC and…
ARL2	HGNC:693	P36404	ARL2_HUMAN	184	ARL2	x				ADP-ribosylation factor-like protein 2	FUNCTION: Small GTP-binding protein which cycles between an inactive GDP-bound and an active GTP-bound form, and the rate of cycling is regulated by guanine nucleotide exchange factors (GEF) and GTPase-activating proteins (GAP). GTP-binding protein that does not act as an allosteric activator of the cholera toxin catalytic subunit. Regulates formation of new microtubules and centrosome integrity.…
ARL3	HGNC:694	P36405	ARL3_HUMAN	182	ARL3 ARFL3	x				ADP-ribosylation factor-like protein 3	FUNCTION: Small GTP-binding protein which cycles between an inactive GDP-bound and an active GTP-bound form, and the rate of cycling is regulated by guanine nucleotide exchange factors (GEF) and GTPase-activating proteins (GAP) (PubMed:16525022, PubMed:18588884). Required for normal cytokinesis and cilia signaling (PubMed:22085962). Requires assistance from GTPase-activating proteins (GAPs) like …
MAP2K2	HGNC:6842	P36507	MP2K2_HUMAN	400	MAP2K2 MEK2 MKK2 PRKMK2	x				Dual specificity mitogen-activated protein kinase kinase 2 (MAP kinase kinase 2) (MAPKK 2) (EC 2.7.12.2) (ERK activator kinase 2) (MAPK/ERK kinase 2) (MEK 2)	FUNCTION: Catalyzes the concomitant phosphorylation of a threonine and a tyrosine residue in a Thr-Glu-Tyr sequence located in MAP kinases. Activates the ERK1 and ERK2 MAP kinases (By similarity). Activates BRAF in a KSR1 or KSR2-dependent manner; by binding to KSR1 or KSR2 releases the inhibitory intramolecular interaction between KSR1 or KSR2 protein kinase and N-terminal domains which promotes…
NUP62	HGNC:8066	P37198	NUP62_HUMAN	522	NUP62	x				Nuclear pore glycoprotein p62 (62 kDa nucleoporin) (Nucleoporin Nup62)	FUNCTION: Essential component of the nuclear pore complex (PubMed:1915414). The N-terminal is probably involved in nucleocytoplasmic transport (PubMed:1915414). The C-terminal is involved in protein-protein interaction probably via coiled-coil formation, promotes its association with centrosomes and may function in anchorage of p62 to the pore complex (PubMed:1915414, PubMed:24107630). Plays a ro…
CAPG	HGNC:1474	P40121	CAPG_HUMAN	348	CAPG AFCP MCP	x				Macrophage-capping protein (Actin regulatory protein CAP-G)	FUNCTION: Calcium-sensitive protein which reversibly blocks the barbed ends of actin filaments but does not sever preformed actin filaments. May play an important role in macrophage function. May play a role in regulating cytoplasmic and/or nuclear structures through potential interactions with actin. May bind DNA.
CCT6A	HGNC:1620	P40227	TCPZ_HUMAN	531	CCT6A CCT6 CCTZ	x				T-complex protein 1 subunit zeta (TCP-1-zeta) (Acute morphine dependence-related protein 2) (CCT-zeta-1) (HTR3) (Tcp20)	FUNCTION: Component of the chaperonin-containing T-complex (TRiC), a molecular chaperone complex that assists the folding of proteins upon ATP hydrolysis (PubMed:25467444). The TRiC complex mediates the folding of WRAP53/TCAB1, thereby regulating telomere maintenance (PubMed:25467444). The TRiC complex plays a role in the folding of actin and tubulin (Probable). {ECO:0000269|PubMed:25467444, ECO:…
CCNF	HGNC:1591	P41002	CCNF_HUMAN	786	CCNF FBX1 FBXO1	x				Cyclin-F (F-box only protein 1)	FUNCTION: Substrate recognition component of a SCF (SKP1-CUL1-F-box protein) E3 ubiquitin-protein ligase complex which mediates the ubiquitination and subsequent proteasomal degradation of target proteins (PubMed:20596027, PubMed:22632967, PubMed:27653696, PubMed:26818844, PubMed:27080313, PubMed:28852778). The SCF(CCNF) E3 ubiquitin-protein ligase complex is an integral component of the ubiquiti…
CETN2	HGNC:1867	P41208	CETN2_HUMAN	172	CETN2 CALT CEN2	x				Centrin-2 (Caltractin isoform 1)	FUNCTION: Plays a fundamental role in microtubule organizing center structure and function. Required for centriole duplication and correct spindle formation. Has a role in regulating cytokinesis and genome stability via cooperation with CALM1 and CCP110.; FUNCTION: Involved in global genome nucleotide excision repair (GG-NER) by acting as component of the XPC complex. Cooperatively with RAD23B ap…
ACTR1B	HGNC:168	P42025	ACTY_HUMAN	376	ACTR1B CTRN2	x				Beta-centractin (Actin-related protein 1B) (ARP1B)	FUNCTION: Component of a multi-subunit complex involved in microtubule based vesicle motility. It is associated with the centrosome.
LRPPRC	HGNC:15714	P42704	LPPRC_HUMAN	1394	LRPPRC LRP130	x				Leucine-rich PPR motif-containing protein, mitochondrial (130 kDa leucine-rich protein) (LRP 130) (GP130)	FUNCTION: May play a role in RNA metabolism in both nuclei and mitochondria. In the nucleus binds to HNRPA1-associated poly(A) mRNAs and is part of nmRNP complexes at late stages of mRNA maturation which are possibly associated with nuclear mRNA export. May bind mature mRNA in the nucleus outer membrane. In mitochondria binds to poly(A) mRNA. Plays a role in translation or stability of mitochondr…
PAFAH1B1	HGNC:8574	P43034	LIS1_HUMAN	410	PAFAH1B1 LIS1 MDCR MDS PAFAHA	x				Platelet-activating factor acetylhydrolase IB subunit beta (Lissencephaly-1 protein) (LIS-1) (PAF acetylhydrolase 45 kDa subunit) (PAF-AH 45 kDa subunit) (PAF-AH alpha) (PAFAH alpha)	FUNCTION: Regulatory subunit (beta subunit) of the cytosolic type I platelet-activating factor (PAF) acetylhydrolase (PAF-AH (I)), an enzyme that catalyzes the hydrolyze of the acetyl group at the sn-2 position of PAF and its analogs and participates in PAF inactivation. Regulates the PAF-AH (I) activity in a catalytic dimer composition-dependent manner (By similarity). Required for proper activa…
SCTR	HGNC:10608	P47872	SCTR_HUMAN	440	SCTR	x				Secretin receptor (SCT-R)	FUNCTION: Receptor for secretin (SCT), which is involved in different processes such as regulation of the pH of the duodenal content, food intake and water homeostasis (PubMed:7612008, PubMed:25332973). The activity of this receptor is mediated by G proteins which activate adenylyl cyclase (By similarity). Upon binding to secretin, regulates the pH of the duodenum by (1) inhibiting the secretion …
CCT5	HGNC:1618	P48643	TCPE_HUMAN	541	CCT5 CCTE KIAA0098	x				T-complex protein 1 subunit epsilon (TCP-1-epsilon) (CCT-epsilon)	FUNCTION: Component of the chaperonin-containing T-complex (TRiC), a molecular chaperone complex that assists the folding of proteins upon ATP hydrolysis (PubMed:25467444). The TRiC complex mediates the folding of WRAP53/TCAB1, thereby regulating telomere maintenance (PubMed:25467444). As part of the TRiC complex may play a role in the assembly of BBSome, a complex involved in ciliogenesis regula…
CSNK1A1	HGNC:2451	P48729	KC1A_HUMAN	337	CSNK1A1	x				Casein kinase I isoform alpha (CKI-alpha) (EC 2.7.11.1) (CK1)	FUNCTION: Casein kinases are operationally defined by their preferential utilization of acidic proteins such as caseins as substrates. It can phosphorylate a large number of proteins. Participates in Wnt signaling. Phosphorylates CTNNB1 at 'Ser-45'. May phosphorylate PER1 and PER2. May play a role in segregating chromosomes during mitosis (PubMed:11955436, PubMed:1409656, PubMed:18305108). May pl…
CSNK1D	HGNC:2452	P48730	KC1D_HUMAN	415	CSNK1D HCKID	x				Casein kinase I isoform delta (CKI-delta) (CKId) (EC 2.7.11.1) (Tau-protein kinase CSNK1D) (EC 2.7.11.26)	FUNCTION: Essential serine/threonine-protein kinase that regulates diverse cellular growth and survival processes including Wnt signaling, DNA repair and circadian rhythms. It can phosphorylate a large number of proteins. Casein kinases are operationally defined by their preferential utilization of acidic proteins such as caseins as substrates. Phosphorylates connexin-43/GJA1, MAP1A, SNAPIN, MAPT…
CCT3	HGNC:1616	P49368	TCPG_HUMAN	545	CCT3 CCTG TRIC5	x				T-complex protein 1 subunit gamma (TCP-1-gamma) (CCT-gamma) (hTRiC5)	FUNCTION: Component of the chaperonin-containing T-complex (TRiC), a molecular chaperone complex that assists the folding of proteins upon ATP hydrolysis (PubMed:25467444). The TRiC complex mediates the folding of WRAP53/TCAB1, thereby regulating telomere maintenance (PubMed:25467444). As part of the TRiC complex may play a role in the assembly of BBSome, a complex involved in ciliogenesis regula…
CENPF	HGNC:1857	P49454	CENPF_HUMAN	3114	CENPF	x				Centromere protein F (CENP-F) (AH antigen) (Kinetochore protein CENPF) (Mitosin)	FUNCTION: Required for kinetochore function and chromosome segregation in mitosis. Required for kinetochore localization of dynein, LIS1, NDE1 and NDEL1. Regulates recycling of the plasma membrane by acting as a link between recycling vesicles and the microtubule network though its association with STX4 and SNAP25. Acts as a potential inhibitor of pocket protein-mediated cellular processes during…
PSEN1	HGNC:9508	P49768	PSN1_HUMAN	467	PSEN1 AD3 PS1 PSNL1	x				Presenilin-1 (PS-1) (EC 3.4.23.-) (Protein S182) [Cleaved into: Presenilin-1 NTF subunit; Presenilin-1 CTF subunit; Presenilin-1 CTF12 (PS1-CTF12)]	FUNCTION: Catalytic subunit of the gamma-secretase complex, an endoprotease complex that catalyzes the intramembrane cleavage of integral membrane proteins such as Notch receptors and APP (amyloid-beta precursor protein) (PubMed:15274632, PubMed:10545183, PubMed:10593990, PubMed:10206644, PubMed:10899933, PubMed:10811883, PubMed:12679784, PubMed:12740439, PubMed:25043039, PubMed:26280335, PubMed:…
PSEN2	HGNC:9509	P49810	PSN2_HUMAN	448	PSEN2 AD4 PS2 PSNL2 STM2	x				Presenilin-2 (PS-2) (EC 3.4.23.-) (AD3LP) (AD5) (E5-1) (STM-2) [Cleaved into: Presenilin-2 NTF subunit; Presenilin-2 CTF subunit]	FUNCTION: Probable catalytic subunit of the gamma-secretase complex, an endoprotease complex that catalyzes the intramembrane cleavage of integral membrane proteins such as Notch receptors and APP (amyloid-beta precursor protein). Requires the other members of the gamma-secretase complex to have a protease activity. May play a role in intracellular signaling and gene expression or in linking chro…
EMD	HGNC:3331	P50402	EMD_HUMAN	254	EMD EDMD STA	x				Emerin	FUNCTION: Stabilizes and promotes the formation of a nuclear actin cortical network. Stimulates actin polymerization in vitro by binding and stabilizing the pointed end of growing filaments. Inhibits beta-catenin activity by preventing its accumulation in the nucleus. Acts by influencing the nuclear accumulation of beta-catenin through a CRM1-dependent export pathway. Links centrosomes to the nuc…
DNM2	HGNC:2974	P50570	DYN2_HUMAN	870	DNM2 DYN2	x				Dynamin-2 (EC 3.6.5.5)	FUNCTION: Microtubule-associated force-producing protein involved in producing microtubule bundles and able to bind and hydrolyze GTP. Plays a role in the regulation of neuron morphology, axon growth and formation of neuronal growth cones (By similarity). Plays an important role in vesicular trafficking processes, in particular endocytosis (PubMed:33713620). Involved in cytokinesis (PubMed:124986…
KNTC1	HGNC:17255	P50748	KNTC1_HUMAN	2209	KNTC1 KIAA0166	x				Kinetochore-associated protein 1 (Rough deal homolog) (HsROD) (Rod) (hRod)	FUNCTION: Essential component of the mitotic checkpoint, which prevents cells from prematurely exiting mitosis. Required for the assembly of the dynein-dynactin and MAD1-MAD2 complexes onto kinetochores (PubMed:11146660, PubMed:11590237, PubMed:15824131). Its function related to the spindle assembly machinery is proposed to depend on its association in the mitotic RZZ complex. {ECO:0000269|PubMed…
CCT8	HGNC:1623	P50990	TCPQ_HUMAN	548	CCT8 C21orf112 CCTQ KIAA0002	x				T-complex protein 1 subunit theta (TCP-1-theta) (CCT-theta) (Chaperonin containing T-complex polypeptide 1 subunit 8) (Renal carcinoma antigen NY-REN-15)	FUNCTION: Component of the chaperonin-containing T-complex (TRiC), a molecular chaperone complex that assists the folding of proteins upon ATP hydrolysis (PubMed:25467444). The TRiC complex mediates the folding of WRAP53/TCAB1, thereby regulating telomere maintenance (PubMed:25467444). As part of the TRiC complex may play a role in the assembly of BBSome, a complex involved in ciliogenesis regula…
CCT4	HGNC:1617	P50991	TCPD_HUMAN	539	CCT4 CCTD SRB	x				T-complex protein 1 subunit delta (TCP-1-delta) (CCT-delta) (Stimulator of TAR RNA-binding)	FUNCTION: Component of the chaperonin-containing T-complex (TRiC), a molecular chaperone complex that assists the folding of proteins upon ATP hydrolysis (PubMed:25467444). The TRiC complex mediates the folding of WRAP53/TCAB1, thereby regulating telomere maintenance (PubMed:25467444). As part of the TRiC complex may play a role in the assembly of BBSome, a complex involved in ciliogenesis regula…
ANXA11	HGNC:535	P50995	ANX11_HUMAN	505	ANXA11 ANX11	x				Annexin A11 (56 kDa autoantigen) (Annexin XI) (Annexin-11) (Calcyclin-associated annexin 50) (CAP-50)	FUNCTION: Binds specifically to calcyclin in a calcium-dependent manner (By similarity). Required for midbody formation and completion of the terminal phase of cytokinesis. {ECO:0000250, ECO:0000269|PubMed:15197175}.
BRCA2	HGNC:1101	P51587	BRCA2_HUMAN	3418	BRCA2 FACD FANCD1	x				Breast cancer type 2 susceptibility protein (Fanconi anemia group D1 protein)	FUNCTION: Involved in double-strand break repair and/or homologous recombination. Binds RAD51 and potentiates recombinational DNA repair by promoting assembly of RAD51 onto single-stranded DNA (ssDNA). Acts by targeting RAD51 to ssDNA over double-stranded DNA, enabling RAD51 to displace replication protein-A (RPA) from ssDNA and stabilizing RAD51-ssDNA filaments by blocking ATP hydrolysis. Part o…
DYNLT3	HGNC:11694	P51808	DYLT3_HUMAN	116	DYNLT3 TCTE1L TCTE1XL	x				Dynein light chain Tctex-type 3 (Protein 91/23) (T-complex-associated testis-expressed 1-like)	FUNCTION: Acts as one of several non-catalytic accessory components of the cytoplasmic dynein 1 complex that are thought to be involved in linking dynein to cargos and to adapter proteins that regulate dynein function. Cytoplasmic dynein 1 acts as a motor for the intracellular retrograde motility of vesicles and organelles along microtubules. Probably binds BUB3 as part of transport cargo. Requir…
NEK2	HGNC:7745	P51955	NEK2_HUMAN	445	NEK2 NEK2A NLK1	x				Serine/threonine-protein kinase Nek2 (EC 2.7.11.1) (HSPK 21) (Never in mitosis A-related kinase 2) (NimA-related protein kinase 2) (NimA-like protein kinase 1)	FUNCTION: Protein kinase which is involved in the control of centrosome separation and bipolar spindle formation in mitotic cells and chromatin condensation in meiotic cells. Regulates centrosome separation (essential for the formation of bipolar spindles and high-fidelity chromosome separation) by phosphorylating centrosomal proteins such as CROCC, CEP250 and NINL, resulting in their displacemen…
KIF11	HGNC:6388	P52732	KIF11_HUMAN	1056	KIF11 EG5 KNSL1 TRIP5	x				Kinesin-like protein KIF11 (Kinesin-like protein 1) (Kinesin-like spindle protein HKSP) (Kinesin-related motor protein Eg5) (Thyroid receptor-interacting protein 5) (TR-interacting protein 5) (TRIP-5)	FUNCTION: Motor protein required for establishing a bipolar spindle during mitosis (PubMed:19001501). Required in non-mitotic cells for transport of secretory proteins from the Golgi complex to the cell surface (PubMed:23857769). {ECO:0000269|PubMed:19001501, ECO:0000269|PubMed:23857769}.
PLK1	HGNC:9077	P53350	PLK1_HUMAN	603	PLK1 PLK	x				Serine/threonine-protein kinase PLK1 (EC 2.7.11.21) (Polo-like kinase 1) (PLK-1) (Serine/threonine-protein kinase 13) (STPK13)	FUNCTION: Serine/threonine-protein kinase that performs several important functions throughout M phase of the cell cycle, including the regulation of centrosome maturation and spindle assembly, the removal of cohesins from chromosome arms, the inactivation of anaphase-promoting complex/cyclosome (APC/C) inhibitors, and the regulation of mitotic exit and cytokinesis. Polo-like kinase proteins acts…
LIMK2	HGNC:6614	P53671	LIMK2_HUMAN	638	LIMK2	x				LIM domain kinase 2 (LIMK-2) (EC 2.7.11.1)	FUNCTION: Serine/threonine-protein kinase that plays an essential role in the regulation of actin filament dynamics (PubMed:10436159, PubMed:11018042). Acts downstream of several Rho family GTPase signal transduction pathways (PubMed:10436159, PubMed:11018042). Involved in astral microtubule organization and mitotic spindle orientation during early stages of mitosis by mediating phosphorylation o…
CLTCL1	HGNC:2093	P53675	CLH2_HUMAN	1640	CLTCL1 CLH22 CLTCL CLTD	x				Clathrin heavy chain 2 (Clathrin heavy chain on chromosome 22) (CLH-22)	FUNCTION: Clathrin is the major protein of the polyhedral coat of coated pits and vesicles. Two different adapter protein complexes link the clathrin lattice either to the plasma membrane or to the trans-Golgi network (By similarity). {ECO:0000250}.
SLC16A1	HGNC:10922	P53985	MOT1_HUMAN	500	SLC16A1 MCT1	x				Monocarboxylate transporter 1 (MCT 1) (Solute carrier family 16 member 1)	FUNCTION: Proton-coupled monocarboxylate transporter. Catalyzes the rapid transport across the plasma membrane of many monocarboxylates such as lactate, pyruvate, branched-chain oxo acids derived from leucine, valine and isoleucine, and the ketone bodies acetoacetate, beta-hydroxybutyrate and acetate. Depending on the tissue and on cicumstances, mediates the import or export of lactic acid and ke…
IST1	HGNC:28977	P53990	IST1_HUMAN	364	IST1 KIAA0174	x				IST1 homolog (hIST1) (Putative MAPK-activating protein PM28)	FUNCTION: ESCRT-III-like protein involved in cytokinesis, nuclear envelope reassembly and endosomal tubulation (PubMed:19129479, PubMed:26040712, PubMed:28242692). Is required for efficient abscission during cytokinesis (PubMed:19129479). Involved in recruiting VPS4A and/or VPS4B to the midbody of dividing cells (PubMed:19129480, PubMed:19129479). During late anaphase, involved in nuclear envelop…
TERF1	HGNC:11728	P54274	TERF1_HUMAN	439	TERF1 PIN2 TRBF1 TRF TRF1	x				Telomeric repeat-binding factor 1 (NIMA-interacting protein 2) (TTAGGG repeat-binding factor 1) (Telomeric protein Pin2/TRF1)	FUNCTION: Binds the telomeric double-stranded 5'-TTAGGG-3' repeat and negatively regulates telomere length. Involved in the regulation of the mitotic spindle. Component of the shelterin complex (telosome) that is involved in the regulation of telomere length and protection. Shelterin associates with arrays of double-stranded 5'-TTAGGG-3' repeats added by telomerase and protects chromosome ends; w…
GEM	HGNC:4234	P55040	GEM_HUMAN	296	GEM KIR	x				GTP-binding protein GEM (GTP-binding mitogen-induced T-cell protein) (RAS-like protein KIR)	FUNCTION: Could be a regulatory protein, possibly participating in receptor-mediated signal transduction at the plasma membrane. Has guanine nucleotide-binding activity but undetectable intrinsic GTPase activity.
RAB8A	HGNC:7007	P61006	RAB8A_HUMAN	207	RAB8A MEL RAB8	x				Ras-related protein Rab-8A (Oncogene c-mel)	FUNCTION: The small GTPases Rab are key regulators of intracellular membrane trafficking, from the formation of transport vesicles to their fusion with membranes. Rabs cycle between an inactive GDP-bound form and an active GTP-bound form that is able to recruit to membranes different sets of downstream effectors directly responsible for vesicle formation, movement, tethering and fusion. That Rab …
ACTR1A	HGNC:167	P61163	ACTZ_HUMAN	376	ACTR1A CTRN1	x				Alpha-centractin (Centractin) (ARP1) (Actin-RPV) (Centrosome-associated actin homolog)	FUNCTION: Component of a multi-subunit complex involved in microtubule based vesicle motility. It is associated with the centrosome.
ATP6V0D1	HGNC:13724	P61421	VA0D1_HUMAN	351	ATP6V0D1 ATP6D VPATPD	x				V-type proton ATPase subunit d 1 (V-ATPase subunit d 1) (32 kDa accessory protein) (V-ATPase 40 kDa accessory protein) (V-ATPase AC39 subunit) (p39) (Vacuolar proton pump subunit d 1)	FUNCTION: Subunit of the V0 complex of vacuolar(H+)-ATPase (V-ATPase), a multisubunit enzyme composed of a peripheral complex (V1) that hydrolyzes ATP and a membrane integral complex (V0) that translocates protons (PubMed:33065002, PubMed:28296633, PubMed:30374053). V-ATPase is responsible for acidifying and maintaining the pH of intracellular compartments and in some cell types, is targeted to t…
RPS7	HGNC:10440	P62081	RS7_HUMAN	194	RPS7	x				40S ribosomal protein S7 (Small ribosomal subunit protein eS7)	FUNCTION: Required for rRNA maturation. {ECO:0000269|PubMed:19061985}.
RAB11A	HGNC:9760	P62491	RB11A_HUMAN	216	RAB11A RAB11	x				Ras-related protein Rab-11A (Rab-11) (EC 3.6.5.2) (YL8)	FUNCTION: The small GTPases Rab are key regulators of intracellular membrane trafficking, from the formation of transport vesicles to their fusion with membranes. Rabs cycle between an inactive GDP-bound form and an active GTP-bound form that is able to recruit to membranes different set of downstream effectors directly responsible for vesicle formation, movement, tethering and fusion. The small …
RAN	HGNC:9846	P62826	RAN_HUMAN	216	RAN ARA24 OK/SW-cl.81	x				GTP-binding nuclear protein Ran (Androgen receptor-associated protein 24) (GTPase Ran) (Ras-like protein TC4) (Ras-related nuclear protein)	FUNCTION: GTPase involved in nucleocytoplasmic transport, participating both to the import and the export from the nucleus of proteins and RNAs (PubMed:10400640, PubMed:8276887, PubMed:8896452, PubMed:8636225, PubMed:8692944, PubMed:9351834, PubMed:9428644, PubMed:9822603, PubMed:17209048, PubMed:26272610). Switches between a cytoplasmic GDP- and a nuclear GTP-bound state by nucleotide exchange a…
GNAI1	HGNC:4384	P63096	GNAI1_HUMAN	354	GNAI1	x				Guanine nucleotide-binding protein G(i) subunit alpha-1 (Adenylate cyclase-inhibiting G alpha protein)	FUNCTION: Guanine nucleotide-binding proteins (G proteins) function as transducers downstream of G protein-coupled receptors (GPCRs) in numerous signaling cascades. The alpha chain contains the guanine nucleotide binding site and alternates between an active, GTP-bound state and an inactive, GDP-bound state. Signaling by an activated GPCR promotes GDP release and GTP binding. The alpha subunit ha…
DYNLL1	HGNC:15476	P63167	DYL1_HUMAN	89	DYNLL1 DLC1 DNCL1 DNCLC1 HDLC1	x				Dynein light chain 1, cytoplasmic (8 kDa dynein light chain) (DLC8) (Dynein light chain LC8-type 1) (Protein inhibitor of neuronal nitric oxide synthase) (PIN)	FUNCTION: Acts as one of several non-catalytic accessory components of the cytoplasmic dynein 1 complex that are thought to be involved in linking dynein to cargos and to adapter proteins that regulate dynein function. Cytoplasmic dynein 1 acts as a motor for the intracellular retrograde motility of vesicles and organelles along microtubules. May play a role in changing or maintaining the spatial…
TUBA1B	HGNC:18809	P68363	TBA1B_HUMAN	451	TUBA1B	x				Tubulin alpha-1B chain (Alpha-tubulin ubiquitous) (Tubulin K-alpha-1) (Tubulin alpha-ubiquitous chain) [Cleaved into: Detyrosinated tubulin alpha-1B chain]	FUNCTION: Tubulin is the major constituent of microtubules. It binds two moles of GTP, one at an exchangeable site on the beta chain and one at a non-exchangeable site on the alpha chain.
TUBA4A	HGNC:12407	P68366	TBA4A_HUMAN	448	TUBA4A TUBA1	x				Tubulin alpha-4A chain (Alpha-tubulin 1) (Testis-specific alpha-tubulin) (Tubulin H2-alpha) (Tubulin alpha-1 chain)	FUNCTION: Tubulin is the major constituent of microtubules. It binds two moles of GTP, one at an exchangeable site on the beta chain and one at a non-exchangeable site on the alpha chain.
TUBB4B	HGNC:20771	P68371	TBB4B_HUMAN	445	TUBB4B TUBB2C	x				Tubulin beta-4B chain (Tubulin beta-2 chain) (Tubulin beta-2C chain)	FUNCTION: Tubulin is the major constituent of microtubules. It binds two moles of GTP, one at an exchangeable site on the beta chain and one at a non-exchangeable site on the alpha chain.
CCT2	HGNC:1615	P78371	TCPB_HUMAN	535	CCT2 99D8.1 CCTB	x				T-complex protein 1 subunit beta (TCP-1-beta) (CCT-beta)	FUNCTION: Component of the chaperonin-containing T-complex (TRiC), a molecular chaperone complex that assists the folding of proteins upon ATP hydrolysis (PubMed:25467444). The TRiC complex mediates the folding of WRAP53/TCAB1, thereby regulating telomere maintenance (PubMed:25467444). As part of the TRiC complex may play a role in the assembly of BBSome, a complex involved in ciliogenesis regula…
RAE1	HGNC:9828	P78406	RAE1L_HUMAN	368	RAE1 MRNP41	x				mRNA export factor (Rae1 protein homolog) (mRNA-associated protein mrnp 41)	FUNCTION: Acts as mRNA export factor involved in nucleocytoplasmic transport (PubMed:33849972, PubMed:20498086). Plays a role in mitotic bipolar spindle formation (PubMed:17172455). May function in attaching cytoplasmic mRNPs to the cytoskeleton both directly or indirectly (PubMed:17172455). {ECO:0000269|PubMed:17172455, ECO:0000269|PubMed:20498086, ECO:0000269|PubMed:33849972}.
GPSM2	HGNC:29501	P81274	GPSM2_HUMAN	684	GPSM2 LGN	x				G-protein-signaling modulator 2 (Mosaic protein LGN)	FUNCTION: Plays an important role in mitotic spindle pole organization via its interaction with NUMA1 (PubMed:11781568, PubMed:15632202, PubMed:21816348). Required for cortical dynein-dynactin complex recruitment during metaphase (PubMed:22327364). Plays a role in metaphase spindle orientation (PubMed:22327364). Plays also an important role in asymmetric cell divisions (PubMed:21816348). Has guan…
CBX1	HGNC:1551	P83916	CBX1_HUMAN	185	CBX1 CBX	x				Chromobox protein homolog 1 (HP1Hsbeta) (Heterochromatin protein 1 homolog beta) (HP1 beta) (Heterochromatin protein p25) (M31) (Modifier 1 protein) (p25beta)	FUNCTION: Component of heterochromatin. Recognizes and binds histone H3 tails methylated at 'Lys-9', leading to epigenetic repression. Interaction with lamin B receptor (LBR) can contribute to the association of the heterochromatin with the inner nuclear membrane. {ECO:0000250|UniProtKB:P83917}.
CDK6	HGNC:1777	Q00534	CDK6_HUMAN	326	CDK6 CDKN6	x				Cyclin-dependent kinase 6 (EC 2.7.11.22) (Cell division protein kinase 6) (Serine/threonine-protein kinase PLSTIRE)	FUNCTION: Serine/threonine-protein kinase involved in the control of the cell cycle and differentiation; promotes G1/S transition. Phosphorylates pRB/RB1 and NPM1. Interacts with D-type G1 cyclins during interphase at G1 to form a pRB/RB1 kinase and controls the entrance into the cell cycle. Involved in initiation and maintenance of cell cycle exit during cell differentiation; prevents cell proli…
CLTC	HGNC:2092	Q00610	CLH1_HUMAN	1675	CLTC CLH17 CLTCL2 KIAA0034	x				Clathrin heavy chain 1 (Clathrin heavy chain on chromosome 17) (CLH-17)	FUNCTION: Clathrin is the major protein of the polyhedral coat of coated pits and vesicles. Two different adapter protein complexes link the clathrin lattice either to the plasma membrane or to the trans-Golgi network. Acts as component of the TACC3/ch-TOG/clathrin complex proposed to contribute to stabilization of kinetochore fibers of the mitotic spindle by acting as inter-microtubule bridge (P…
HSF1	HGNC:5224	Q00613	HSF1_HUMAN	529	HSF1 HSTF1	x				Heat shock factor protein 1 (HSF 1) (Heat shock transcription factor 1) (HSTF 1)	FUNCTION: Functions as a stress-inducible and DNA-binding transcription factor that plays a central role in the transcriptional activation of the heat shock response (HSR), leading to the expression of a large class of molecular chaperones heat shock proteins (HSPs) that protect cells from cellular insults' damage (PubMed:1871105, PubMed:11447121, PubMed:1986252, PubMed:7760831, PubMed:7623826, P…
HNRNPU	HGNC:5048	Q00839	HNRPU_HUMAN	825	HNRNPU C1orf199 HNRPU SAFA U21.1	x				Heterogeneous nuclear ribonucleoprotein U (hnRNP U) (GRIP120) (Nuclear p120 ribonucleoprotein) (Scaffold-attachment factor A) (SAF-A) (p120) (pp120)	FUNCTION: DNA- and RNA-binding protein involved in several cellular processes such as nuclear chromatin organization, telomere-length regulation, transcription, mRNA alternative splicing and stability, Xist-mediated transcriptional silencing and mitotic cell progression (PubMed:10490622, PubMed:18082603, PubMed:19029303, PubMed:22325991, PubMed:25986610, PubMed:28622508). Plays a role in the regu…
RELB	HGNC:9956	Q01201	RELB_HUMAN	579	RELB	x				Transcription factor RelB (I-Rel)	FUNCTION: NF-kappa-B is a pleiotropic transcription factor which is present in almost all cell types and is involved in many biological processed such as inflammation, immunity, differentiation, cell growth, tumorigenesis and apoptosis. NF-kappa-B is a homo- or heterodimeric complex formed by the Rel-like domain-containing proteins RELA/p65, RELB, NFKB1/p105, NFKB1/p50, REL and NFKB2/p52. The dim…
CENPE	HGNC:1856	Q02224	CENPE_HUMAN	2701	CENPE	x				Centromere-associated protein E (Centromere protein E) (CENP-E) (Kinesin-7) (Kinesin-related protein CENPE)	FUNCTION: Microtubule plus-end-directed kinetochore motor which plays an important role in chromosome congression, microtubule-kinetochore conjugation and spindle assembly checkpoint activation. Drives chromosome congression (alignment of chromosomes at the spindle equator resulting in the formation of the metaphase plate) by mediating the lateral sliding of polar chromosomes along spindle microt…
KIF23	HGNC:6392	Q02241	KIF23_HUMAN	960	KIF23 KNSL5 MKLP1	x				Kinesin-like protein KIF23 (Kinesin-like protein 5) (Mitotic kinesin-like protein 1)	FUNCTION: Component of the centralspindlin complex that serves as a microtubule-dependent and Rho-mediated signaling required for the myosin contractile ring formation during the cell cycle cytokinesis. Essential for cytokinesis in Rho-mediated signaling. Required for the localization of ECT2 to the central spindle. Plus-end-directed motor enzyme that moves antiparallel microtubules in vitro. {EC…
PTK2	HGNC:9611	Q05397	FAK1_HUMAN	1052	PTK2 FAK FAK1	x				Focal adhesion kinase 1 (FADK 1) (EC 2.7.10.2) (Focal adhesion kinase-related nonkinase) (FRNK) (Protein phosphatase 1 regulatory subunit 71) (PPP1R71) (Protein-tyrosine kinase 2) (p125FAK) (pp125FAK)	FUNCTION: Non-receptor protein-tyrosine kinase that plays an essential role in regulating cell migration, adhesion, spreading, reorganization of the actin cytoskeleton, formation and disassembly of focal adhesions and cell protrusions, cell cycle progression, cell proliferation and apoptosis. Required for early embryonic development and placenta development. Required for embryonic angiogenesis, n…
BCL2L1	HGNC:992	Q07817	B2CL1_HUMAN	233	BCL2L1 BCL2L BCLX	x				Bcl-2-like protein 1 (Bcl2-L-1) (Apoptosis regulator Bcl-X)	FUNCTION: Potent inhibitor of cell death. Inhibits activation of caspases. Appears to regulate cell death by blocking the voltage-dependent anion channel (VDAC) by binding to it and preventing the release of the caspase activator, CYC1, from the mitochondrial membrane. Also acts as a regulator of G2 checkpoint and progression to cytokinesis during mitosis.; FUNCTION: Isoform Bcl-X(L) also regulat…
DHX9	HGNC:2750	Q08211	DHX9_HUMAN	1270	DHX9 DDX9 LKP NDH2	x				ATP-dependent RNA helicase A (EC 3.6.4.13) (DEAH box protein 9) (DExH-box helicase 9) (Leukophysin) (LKP) (Nuclear DNA helicase II) (NDH II) (RNA helicase A)	FUNCTION: Multifunctional ATP-dependent nucleic acid helicase that unwinds DNA and RNA in a 3' to 5' direction and that plays important roles in many processes, such as DNA replication, transcriptional activation, post-transcriptional RNA regulation, mRNA translation and RNA-mediated gene silencing (PubMed:9111062, PubMed:11416126, PubMed:12711669, PubMed:15355351, PubMed:16680162, PubMed:1753181…
GOLGA2	HGNC:4425	Q08379	GOGA2_HUMAN	1002	GOLGA2	x				Golgin subfamily A member 2 (130 kDa cis-Golgi matrix protein) (GM130) (GM130 autoantigen) (Golgin-95)	FUNCTION: Peripheral membrane component of the cis-Golgi stack that acts as a membrane skeleton that maintains the structure of the Golgi apparatus, and as a vesicle thether that facilitates vesicle fusion to the Golgi membrane (Probable) (PubMed:16489344). Required for normal protein transport from the endoplasmic reticulum to the Golgi apparatus and the cell membrane (By similarity). Together w…
CAMSAP2	HGNC:29188	Q08AD1	CAMP2_HUMAN	1489	CAMSAP2 CAMSAP1L1 KIAA1078	x				Calmodulin-regulated spectrin-associated protein 2 (Calmodulin-regulated spectrin-associated protein 1-like protein 1)	FUNCTION: Key microtubule-organizing protein that specifically binds the minus-end of non-centrosomal microtubules and regulates their dynamics and organization (PubMed:23169647, PubMed:24486153, PubMed:24706919). Specifically recognizes growing microtubule minus-ends and autonomously decorates and stabilizes microtubule lattice formed by microtubule minus-end polymerization (PubMed:24486153, Pub…
MZT1	HGNC:33830	Q08AG7	MZT1_HUMAN	82	MZT1 C13orf37 MOZART1	x				Mitotic-spindle organizing protein 1 (Mitotic-spindle organizing protein associated with a ring of gamma-tubulin 1)	FUNCTION: Required for gamma-tubulin complex recruitment to the centrosome. {ECO:0000269|PubMed:20360068}.
CCDC15	HGNC:25798	Q0P6D6	CCD15_HUMAN	951	CCDC15	x				Coiled-coil domain-containing protein 15
CETN1	HGNC:1866	Q12798	CETN1_HUMAN	172	CETN1 CEN1 CETN	x				Centrin-1 (Caltractin isoform 2)	FUNCTION: Plays a fundamental role in microtubule-organizing center structure and function (PubMed:8175926). Plays a role in sperm cilia formation (By similarity). {ECO:0000250|UniProtKB:P41209, ECO:0000269|PubMed:8175926}.
CHD3	HGNC:1918	Q12873	CHD3_HUMAN	2000	CHD3	x				Chromodomain-helicase-DNA-binding protein 3 (CHD-3) (EC 3.6.4.12) (ATP-dependent helicase CHD3) (Mi-2 autoantigen 240 kDa protein) (Mi2-alpha) (Zinc finger helicase) (hZFH)	FUNCTION: Component of the histone deacetylase NuRD complex which participates in the remodeling of chromatin by deacetylating histones (PubMed:9804427, PubMed:30397230). Involved in transcriptional repressiobn as part of the NuRD complex (PubMed:27068747). Required for anchoring centrosomal pericentrin in both interphase and mitosis, for spindle organization and centrosome integrity (PubMed:1762…
IFT88	HGNC:20606	Q13099	IFT88_HUMAN	824	IFT88 TG737 TTC10	x				Intraflagellar transport protein 88 homolog (Recessive polycystic kidney disease protein Tg737 homolog) (Tetratricopeptide repeat protein 10) (TPR repeat protein 10)	FUNCTION: Involved in primary cilium biogenesis. Also involved in autophagy since it is required for trafficking of ATG16L and the expansion of the autophagic compartment. {ECO:0000250|UniProtKB:Q61371}.
IK	HGNC:5958	Q13123	RED_HUMAN	557	IK RED RER	x				Protein Red (Cytokine IK) (IK factor) (Protein RER)	FUNCTION: Involved in pre-mRNA splicing as a component of the spliceosome (PubMed:28781166). Auxiliary spliceosomal protein that regulates selection of alternative splice sites in a small set of target pre-mRNA species (Probable). Required for normal mitotic cell cycle progression (PubMed:22351768, PubMed:24252166). Recruits MAD1L1 and MAD2L1 to kinetochores, and is required to trigger the spindl…
CBX3	HGNC:1553	Q13185	CBX3_HUMAN	183	CBX3	x				Chromobox protein homolog 3 (HECH) (Heterochromatin protein 1 homolog gamma) (HP1 gamma) (Modifier 2 protein)	FUNCTION: Seems to be involved in transcriptional silencing in heterochromatin-like complexes. Recognizes and binds histone H3 tails methylated at 'Lys-9', leading to epigenetic repression. May contribute to the association of the heterochromatin with the inner nuclear membrane through its interaction with lamin B receptor (LBR). Involved in the formation of functional kinetochore through interac…
MAD2L1	HGNC:6763	Q13257	MD2L1_HUMAN	205	MAD2L1 MAD2	x				Mitotic spindle assembly checkpoint protein MAD2A (HsMAD2) (Mitotic arrest deficient 2-like protein 1) (MAD2-like protein 1)	FUNCTION: Component of the spindle-assembly checkpoint that prevents the onset of anaphase until all chromosomes are properly aligned at the metaphase plate (PubMed:29162720, PubMed:15024386). In the closed conformation (C-MAD2) forms a heterotetrameric complex with MAD1L1 at unattached kinetochores during prometaphase, the complex recruits open conformation molecules of MAD2L1 (O-MAD2) and then …
MTA1	HGNC:7410	Q13330	MTA1_HUMAN	715	MTA1	x				Metastasis-associated protein MTA1	FUNCTION: Transcriptional coregulator which can act as both a transcriptional corepressor and coactivator. As a part of the histone-deacetylase multiprotein complex (NuRD), regulates transcription of its targets by modifying the acetylation status of the target chromatin and cofactor accessibility to the target DNA. In conjunction with other components of NuRD, acts as a transcriptional corepress…
DYNC1I2	HGNC:2964	Q13409	DC1I2_HUMAN	638	DYNC1I2 DNCI2 DNCIC2	x				Cytoplasmic dynein 1 intermediate chain 2 (Cytoplasmic dynein intermediate chain 2) (Dynein intermediate chain 2, cytosolic) (DH IC-2)	FUNCTION: Acts as one of several non-catalytic accessory components of the cytoplasmic dynein 1 complex that are thought to be involved in linking dynein to cargos and to adapter proteins that regulate dynein function (PubMed:31079899). Cytoplasmic dynein 1 acts as a motor for the intracellular retrograde motility of vesicles and organelles along microtubules (PubMed:31079899). The intermediate c…
UNC119	HGNC:12565	Q13432	U119A_HUMAN	240	UNC119 RG4	x				Protein unc-119 homolog A (Retinal protein 4) (hRG4)	FUNCTION: Involved in synaptic functions in photoreceptor cells, the signal transduction in immune cells as a Src family kinase activator, endosome recycling, the uptake of bacteria and endocytosis, protein trafficking in sensory neurons and as lipid-binding chaperone with specificity for a diverse subset of myristoylated proteins. Specifically binds the myristoyl moiety of a subset of N-terminal…
TUBB3	HGNC:20772	Q13509	TBB3_HUMAN	450	TUBB3 TUBB4	x				Tubulin beta-3 chain (Tubulin beta-4 chain) (Tubulin beta-III)	FUNCTION: Tubulin is the major constituent of microtubules. It binds two moles of GTP, one at an exchangeable site on the beta chain and one at a non-exchangeable site on the alpha chain. TUBB3 plays a critical role in proper axon guidance and maintenance. Binding of NTN1/Netrin-1 to its receptor UNC5C might cause dissociation of UNC5C from polymerized TUBB3 in microtubules and thereby lead to in…
DCTN2	HGNC:2712	Q13561	DCTN2_HUMAN	401	DCTN2 DCTN50	x				Dynactin subunit 2 (50 kDa dynein-associated polypeptide) (Dynactin complex 50 kDa subunit) (DCTN-50) (p50 dynamitin)	FUNCTION: Modulates cytoplasmic dynein binding to an organelle, and plays a role in prometaphase chromosome alignment and spindle organization during mitosis. Involved in anchoring microtubules to centrosomes. May play a role in synapse formation during brain development.
CUL3	HGNC:2553	Q13618	CUL3_HUMAN	768	CUL3 KIAA0617	x				Cullin-3 (CUL-3)	FUNCTION: Core component of multiple cullin-RING-based BCR (BTB-CUL3-RBX1) E3 ubiquitin-protein ligase complexes which mediate the ubiquitination and subsequent proteasomal degradation of target proteins. BCR complexes and ARIH1 collaborate in tandem to mediate ubiquitination of target proteins (PubMed:27565346). As a scaffold protein may contribute to catalysis through positioning of the substra…
TUBB2A	HGNC:12412	Q13885	TBB2A_HUMAN	445	TUBB2A TUBB2	x				Tubulin beta-2A chain (Tubulin beta class IIa)	FUNCTION: Tubulin is the major constituent of microtubules. It binds two moles of GTP, one at an exchangeable site on the beta chain and one at a non-exchangeable site on the alpha chain (By similarity). {ECO:0000250}.
CKAP5	HGNC:28959	Q14008	CKAP5_HUMAN	2032	CKAP5 KIAA0097	x				Cytoskeleton-associated protein 5 (Colonic and hepatic tumor overexpressed gene protein) (Ch-TOG)	FUNCTION: Binds to the plus end of microtubules and regulates microtubule dynamics and microtubule organization. Acts as processive microtubule polymerase. Promotes cytoplasmic microtubule nucleation and elongation. Plays a major role in organizing spindle poles. In spindle formation protects kinetochore microtubules from depolymerization by KIF2C and has an essential role in centrosomal microtub…
WRN	HGNC:12791	Q14191	WRN_HUMAN	1432	WRN RECQ3 RECQL2	x				Werner syndrome ATP-dependent helicase (EC 3.6.4.12) (DNA helicase, RecQ-like type 3) (RecQ3) (Exonuclease WRN) (EC 3.1.-.-) (RecQ protein-like 2)	FUNCTION: Multifunctional enzyme that has both magnesium and ATP-dependent DNA-helicase activity and 3'->5' exonuclease activity towards double-stranded DNA with a 5'-overhang. Has no nuclease activity towards single-stranded DNA or blunt-ended double-stranded DNA. Binds preferentially to DNA substrates containing alternate secondary structures, such as replication forks and Holliday junctions. M…
DYNC1H1	HGNC:2961	Q14204	DYHC1_HUMAN	4646	DYNC1H1 DHC1 DNCH1 DNCL DNECL DYHC KIAA0325	x				Cytoplasmic dynein 1 heavy chain 1 (Cytoplasmic dynein heavy chain 1) (Dynein heavy chain, cytosolic)	FUNCTION: Cytoplasmic dynein 1 acts as a motor for the intracellular retrograde motility of vesicles and organelles along microtubules. Dynein has ATPase activity; the force-producing power stroke is thought to occur on release of ADP. Plays a role in mitotic spindle assembly and metaphase plate congression (PubMed:27462074). {ECO:0000269|PubMed:27462074}.
ESPL1	HGNC:16856	Q14674	ESPL1_HUMAN	2120	ESPL1 ESP1 KIAA0165	x				Separin (EC 3.4.22.49) (Caspase-like protein ESPL1) (Extra spindle poles-like 1 protein) (Separase)	FUNCTION: Caspase-like protease, which plays a central role in the chromosome segregation by cleaving the SCC1/RAD21 subunit of the cohesin complex at the onset of anaphase. During most of the cell cycle, it is inactivated by different mechanisms. {ECO:0000269|PubMed:10411507, ECO:0000269|PubMed:11509732}.
SMC1A	HGNC:11111	Q14683	SMC1A_HUMAN	1233	SMC1A DXS423E KIAA0178 SB1.8 SMC1 SMC1L1	x				Structural maintenance of chromosomes protein 1A (SMC protein 1A) (SMC-1-alpha) (SMC-1A) (Sb1.8)	FUNCTION: Involved in chromosome cohesion during cell cycle and in DNA repair. Central component of cohesin complex. The cohesin complex is required for the cohesion of sister chromatids after DNA replication. The cohesin complex apparently forms a large proteinaceous ring within which sister chromatids can be trapped. At anaphase, the complex is cleaved and dissociates from chromatin, allowing s…
KIF22	HGNC:6391	Q14807	KIF22_HUMAN	665	KIF22 KID KNSL4	x				Kinesin-like protein KIF22 (Kinesin-like DNA-binding protein) (Kinesin-like protein 4)	FUNCTION: Kinesin family member that is involved in spindle formation and the movements of chromosomes during mitosis and meiosis. Binds to microtubules and to DNA (By similarity). Plays a role in congression of laterally attached chromosomes in NDC80-depleted cells (PubMed:25743205). {ECO:0000250|UniProtKB:Q9I869, ECO:0000269|PubMed:25743205}.
CHD4	HGNC:1919	Q14839	CHD4_HUMAN	1912	CHD4	x				Chromodomain-helicase-DNA-binding protein 4 (CHD-4) (EC 3.6.4.12) (ATP-dependent helicase CHD4) (Mi-2 autoantigen 218 kDa protein) (Mi2-beta)	FUNCTION: Component of the histone deacetylase NuRD complex which participates in the remodeling of chromatin by deacetylating histones. {ECO:0000269|PubMed:17626165, ECO:0000269|PubMed:9804427}.
NUMA1	HGNC:8059	Q14980	NUMA1_HUMAN	2115	NUMA1 NMP22 NUMA	x				Nuclear mitotic apparatus protein 1 (Nuclear matrix protein-22) (NMP-22) (Nuclear mitotic apparatus protein) (NuMA protein) (SP-H antigen)	FUNCTION: Microtubule (MT)-binding protein that plays a role in the formation and maintenance of the spindle poles and the alignement and the segregation of chromosomes during mitotic cell division (PubMed:7769006, PubMed:17172455, PubMed:19255246, PubMed:24996901, PubMed:26195665, PubMed:27462074). Functions to tether the minus ends of MTs at the spindle poles, which is critical for the establis…
CUL7	HGNC:21024	Q14999	CUL7_HUMAN	1698	CUL7 KIAA0076	x				Cullin-7 (CUL-7)	FUNCTION: Core component of the 3M and Cul7-RING(FBXW8) complexes, which mediates the ubiquitination of target proteins. Core component of the 3M complex, a complex required to regulate microtubule dynamics and genome integrity. It is unclear how the 3M complex regulates microtubules, it could act by controlling the level of a microtubule stabilizer (PubMed:24793695). Interaction with CUL9 is req…
ABRAXAS2	HGNC:28975	Q15018	ABRX2_HUMAN	415	ABRAXAS2 ABRO1 FAM175B KIAA0157	x				BRISC complex subunit Abraxas 2 (Abraxas brother protein 1) (Protein FAM175B)	FUNCTION: Component of the BRISC complex, a multiprotein complex that specifically cleaves 'Lys-63'-linked polyubiquitin, leaving the last ubiquitin chain attached to its substrates (PubMed:19214193, PubMed:20032457, PubMed:20656690, PubMed:24075985). May act as a central scaffold protein that assembles the various components of the BRISC complex and retains them in the cytoplasm (PubMed:20656690…
IQCB1	HGNC:28949	Q15051	IQCB1_HUMAN	598	IQCB1 KIAA0036 NPHP5 OK/SW-cl.85	x				IQ calmodulin-binding motif-containing protein 1 (Nephrocystin-5) (p53 and DNA damage-regulated IQ motif protein) (PIQ)	FUNCTION: Involved in ciliogenesis. The function in an early step in cilia formation depends on its association with CEP290/NPHP6 (PubMed:21565611, PubMed:23446637). Involved in regulation of the BBSome complex integrity, specifically for presence of BBS2 and BBS5 in the complex, and in ciliary targeting of selected BBSome cargos. May play a role in controlling entry of the BBSome complex to cili…
KIF14	HGNC:19181	Q15058	KIF14_HUMAN	1648	KIF14 KIAA0042	x				Kinesin-like protein KIF14	FUNCTION: Microtubule motor protein that binds to microtubules with high affinity through each tubulin heterodimer and has an ATPase activity (By similarity). Plays a role in many processes like cell division, cytokinesis and also in cell proliferation and apoptosis (PubMed:24784001, PubMed:16648480). During cytokinesis, targets to central spindle and midbody through its interaction with PRC1 and…
CDK10	HGNC:1770	Q15131	CDK10_HUMAN	360	CDK10	x				Cyclin-dependent kinase 10 (EC 2.7.11.22) (Cell division protein kinase 10) (Serine/threonine-protein kinase PISSLRE)	FUNCTION: Cyclin-dependent kinase that phosphorylates the transcription factor ETS2 (in vitro) and positively controls its proteasomal degradation (in cells) (PubMed:24218572). Involved in the regulation of actin cytoskeleton organization through the phosphorylation of actin dynamics regulators such as PKN2. Is a negative regulator of ciliogenesis through phosphorylation of PKN2 and promotion of …
PCM1	HGNC:8727	Q15154	PCM1_HUMAN	2024	PCM1	x				Pericentriolar material 1 protein (PCM-1) (hPCM-1)	FUNCTION: Required for centrosome assembly and function (PubMed:12403812, PubMed:15659651, PubMed:16943179). Essential for the correct localization of several centrosomal proteins including CEP250, CETN3, PCNT and NEK2 (PubMed:12403812, PubMed:15659651). Required to anchor microtubules to the centrosome (PubMed:12403812, PubMed:15659651). Also involved in cilium biogenesis by recruiting the BBSom…
PPP2R5A	HGNC:9309	Q15172	2A5A_HUMAN	486	PPP2R5A	x				Serine/threonine-protein phosphatase 2A 56 kDa regulatory subunit alpha isoform (PP2A B subunit isoform B'-alpha) (PP2A B subunit isoform B56-alpha) (PP2A B subunit isoform PR61-alpha) (PR61alpha) (PP2A B subunit isoform R5-alpha)	FUNCTION: The B regulatory subunit might modulate substrate selectivity and catalytic activity, and also might direct the localization of the catalytic enzyme to a particular subcellular compartment.
DLGAP5	HGNC:16864	Q15398	DLGP5_HUMAN	846	DLGAP5 DLG7 KIAA0008	x				Disks large-associated protein 5 (DAP-5) (Discs large homolog 7) (Disks large-associated protein DLG7) (Hepatoma up-regulated protein) (HURP)	FUNCTION: Potential cell cycle regulator that may play a role in carcinogenesis of cancer cells. Mitotic phosphoprotein regulated by the ubiquitin-proteasome pathway. Key regulator of adherens junction integrity and differentiation that may be involved in CDH1-mediated adhesion and signaling in epithelial cells. {ECO:0000269|PubMed:12527899, ECO:0000269|PubMed:14699157, ECO:0000269|PubMed:1514594…
STIL	HGNC:10879	Q15468	STIL_HUMAN	1287	STIL SIL	x				SCL-interrupting locus protein (TAL-1-interrupting locus protein)	FUNCTION: Immediate-early gene. Plays an important role in embryonic development as well as in cellular growth and proliferation; its long-term silencing affects cell survival and cell cycle distribution as well as decreases CDK1 activity correlated with reduced phosphorylation of CDK1. Plays a role as a positive regulator of the sonic hedgehog pathway, acting downstream of PTCH1 (PubMed:16024801…
TESK1	HGNC:11731	Q15569	TESK1_HUMAN	626	TESK1	x				Dual specificity testis-specific protein kinase 1 (EC 2.7.12.1) (Testicular protein kinase 1)	FUNCTION: Dual specificity protein kinase activity catalyzing autophosphorylation and phosphorylation of exogenous substrates on both serine/threonine and tyrosine residues (By similarity). Regulates the cellular cytoskeleton by enhancing actin stress fiber formation via phosphorylation of cofilin and by preventing microtubule breakdown via inhibition of TAOK1/MARKK kinase activity (By similarity…
TRIP4	HGNC:12310	Q15650	TRIP4_HUMAN	581	TRIP4 RQT4	x				Activating signal cointegrator 1 (ASC-1) (Thyroid receptor-interacting protein 4) (TR-interacting protein 4) (TRIP-4)	FUNCTION: Transcription coactivator which associates with nuclear receptors, transcriptional coactivators including EP300, CREBBP and NCOA1, and basal transcription factors like TBP and TFIIA to facilitate nuclear receptors-mediated transcription. May thereby play an important role in establishing distinct coactivator complexes under different cellular conditions. Plays a role in thyroid hormone …
MAPRE1	HGNC:6890	Q15691	MARE1_HUMAN	268	MAPRE1	x	x			Microtubule-associated protein RP/EB family member 1 (APC-binding protein EB1) (End-binding protein 1) (EB1)	FUNCTION: Plus-end tracking protein (+TIP) that binds to the plus-end of microtubules and regulates the dynamics of the microtubule cytoskeleton (PubMed:12388762, PubMed:16109370, PubMed:19632184, PubMed:21646404, PubMed:23001180, PubMed:28726242, PubMed:28814570, PubMed:34608293). Promotes cytoplasmic microtubule nucleation and elongation (PubMed:12388762, PubMed:16109370, PubMed:19632184, PubMe…
CCDC85B	HGNC:24926	Q15834	CC85B_HUMAN	202	CCDC85B DIPA	x				Coiled-coil domain-containing protein 85B (Hepatitis delta antigen-interacting protein A) (Delta-interacting protein A)	FUNCTION: Functions as a transcriptional repressor (PubMed:17014843). May inhibit the activity of CTNNB1 in a TP53-dependent manner and thus regulate cell growth (PubMed:17873903). May function in adipocyte differentiation, negatively regulating mitotic clonal expansion (By similarity). Plays a role in cell-cell adhesion and epithelium development through its interaction with proteins of the beta…
DPYSL2	HGNC:3014	Q16555	DPYL2_HUMAN	572	DPYSL2 CRMP2 ULIP2	x				Dihydropyrimidinase-related protein 2 (DRP-2) (Collapsin response mediator protein 2) (CRMP-2) (N2A3) (Unc-33-like phosphoprotein 2) (ULIP-2)	FUNCTION: Plays a role in neuronal development and polarity, as well as in axon growth and guidance, neuronal growth cone collapse and cell migration. Necessary for signaling by class 3 semaphorins and subsequent remodeling of the cytoskeleton. May play a role in endocytosis. {ECO:0000269|PubMed:11477421, ECO:0000269|PubMed:15466863, ECO:0000269|PubMed:20801876}.
MAP3K11	HGNC:6850	Q16584	M3K11_HUMAN	847	MAP3K11 MLK3 PTK1 SPRK	x				Mitogen-activated protein kinase kinase kinase 11 (EC 2.7.11.25) (Mixed lineage kinase 3) (Src-homology 3 domain-containing proline-rich kinase)	FUNCTION: Activates the JUN N-terminal pathway. Required for serum-stimulated cell proliferation and for mitogen and cytokine activation of MAPK14 (p38), MAPK3 (ERK) and MAPK8 (JNK1) through phosphorylation and activation of MAP2K4/MKK4 and MAP2K7/MKK7. Plays a role in mitogen-stimulated phosphorylation and activation of BRAF, but does not phosphorylate BRAF directly. Influences microtubule organ…
GEN1	HGNC:26881	Q17RS7	GEN_HUMAN	908	GEN1	x				Flap endonuclease GEN homolog 1 (EC 3.1.-.-)	FUNCTION: Endonuclease which resolves Holliday junctions (HJs) by the introduction of symmetrically related cuts across the junction point, to produce nicked duplex products in which the nicks can be readily ligated. Four-way DNA intermediates, also known as Holliday junctions, are formed during homologous recombination and DNA repair, and their resolution is necessary for proper chromosome segre…
CSPP1	HGNC:26193	Q1MSJ5	CSPP1_HUMAN	1256	CSPP1 CSPP	x				Centrosome and spindle pole-associated protein 1	FUNCTION: May play a role in cell-cycle-dependent microtubule organization. {ECO:0000269|PubMed:16826565}.
KIAA0753	HGNC:29110	Q2KHM9	MOONR_HUMAN	967	KIAA0753 MNR OFIP	x				Protein moonraker (MNR) (OFD1- and FOPNL-interacting protein)	FUNCTION: Involved in centriole duplication. Positively regulates CEP63 centrosomal localization. Required for WDR62 centrosomal localization and promotes the centrosomal localization of CDK2 (PubMed:24613305, PubMed:26297806). {ECO:0000269|PubMed:26297806}.
KIZ	HGNC:15865	Q2M2Z5	KIZ_HUMAN	673	KIZ C20orf19 NCRNA00153 PLK1S1 HT013	x				Centrosomal protein kizuna (Polo-like kinase 1 substrate 1)	FUNCTION: Centrosomal protein required for establishing a robust mitotic centrosome architecture that can endure the forces that converge on the centrosomes during spindle formation. Required for stabilizing the expanded pericentriolar material around the centriole. {ECO:0000269|PubMed:16980960}.
CCDC57	HGNC:27564	Q2TAC2	CCD57_HUMAN	915	CCDC57	x				Coiled-coil domain-containing protein 57	FUNCTION: Pleiotropic regulator of centriole duplication, mitosis, and ciliogenesis. Critical interface between centrosome and microtubule-mediated cellular processes. Centriole duplication protein required for recruitment of CEP63, CEP152, and PLK4 to the centrosome. Independent of its centrosomal targeting, localizes to and interacts with microtubules and regulates microtubule nucleation, stabi…
EML3	HGNC:26666	Q32P44	EMAL3_HUMAN	896	EML3	x				Echinoderm microtubule-associated protein-like 3 (EMAP-3)	FUNCTION: Regulates mitotic spindle assembly, microtubule (MT)-kinetochore attachment and chromosome separation via recruitment of HAUS augmin-like complex and TUBG1 to the existing MTs and promoting MT-based MT nucleation (PubMed:30723163). Required for proper alignnment of chromosomes during metaphase (PubMed:18445686). {ECO:0000269|PubMed:18445686, ECO:0000269|PubMed:30723163}.
FAM161A	HGNC:25808	Q3B820	F161A_HUMAN	660	FAM161A	x				Protein FAM161A	FUNCTION: Involved in ciliogenesis. {ECO:0000269|PubMed:22940612}.
ODF3L2	HGNC:26841	Q3SX64	OD3L2_HUMAN	289	ODF3L2 C19orf19	x				Outer dense fiber protein 3-like protein 2
CCDC88A	HGNC:25523	Q3V6T2	GRDN_HUMAN	1871	CCDC88A APE GRDN KIAA1212	x				Girdin (Akt phosphorylation enhancer) (APE) (Coiled-coil domain-containing protein 88A) (G alpha-interacting vesicle-associated protein) (GIV) (Girders of actin filament) (Hook-related protein 1) (HkRP1)	FUNCTION: Bifunctional modulator of guanine nucleotide-binding proteins (G proteins) (PubMed:19211784, PubMed:27621449). Acts as a non-receptor guanine nucleotide exchange factor which binds to and activates guanine nucleotide-binding protein G(i) alpha subunits (PubMed:19211784, PubMed:21954290, PubMed:23509302, PubMed:25187647). Also acts as a guanine nucleotide dissociation inhibitor for guani…
TUBB8	HGNC:20773	Q3ZCM7	TBB8_HUMAN	444	TUBB8	x				Tubulin beta-8 chain (Tubulin beta 8 class VIII)	FUNCTION: Tubulin is the major constituent of microtubules. It binds two moles of GTP, one at an exchangeable site on the beta chain and one at a non-exchangeable site on the alpha chain (By similarity). TUBB8 has a key role in meiotic spindle assembly and oocyte maturation (PubMed:26789871). {ECO:0000250, ECO:0000269|PubMed:26789871}.
CCDC14	HGNC:25766	Q49A88	CCD14_HUMAN	953	CCDC14	x				Coiled-coil domain-containing protein 14	FUNCTION: Negatively regulates centriole duplication. Negatively regulates CEP63 and CDK2 centrosomal localization. {ECO:0000269|PubMed:24613305, ECO:0000269|PubMed:26297806}.
MAP9	HGNC:26118	Q49MG5	MAP9_HUMAN	647	MAP9 ASAP	x				Microtubule-associated protein 9 (Aster-associated protein)	FUNCTION: Involved in organization of the bipolar mitotic spindle. Required for bipolar spindle assembly, mitosis progression and cytokinesis. May act by stabilizing interphase microtubules. {ECO:0000269|PubMed:16049101}.
C2CD3	HGNC:24564	Q4AC94	C2CD3_HUMAN	2353	C2CD3	x				C2 domain-containing protein 3	FUNCTION: Component of the centrioles that acts as a positive regulator of centriole elongation (PubMed:24997988). Promotes assembly of centriolar distal appendage, a structure at the distal end of the mother centriole that acts as an anchor of the cilium, and is required for recruitment of centriolar distal appendages proteins CEP83, SCLT1, CEP89, FBF1 and CEP164. Not required for centriolar sat…
CCDC38	HGNC:26843	Q502W7	CCD38_HUMAN	563	CCDC38	x				Coiled-coil domain-containing protein 38
CEP55	HGNC:1161	Q53EZ4	CEP55_HUMAN	464	CEP55 C10orf3 URCC6	x				Centrosomal protein of 55 kDa (Cep55) (Up-regulated in colon cancer 6)	FUNCTION: Plays a role in mitotic exit and cytokinesis (PubMed:16198290, PubMed:17853893). Recruits PDCD6IP and TSG101 to midbody during cytokinesis. Required for successful completion of cytokinesis (PubMed:17853893). Not required for microtubule nucleation (PubMed:16198290). Plays a role in the development of the brain and kidney (PubMed:28264986). {ECO:0000269|PubMed:16198290, ECO:0000269|PubM…
KLHL22	HGNC:25888	Q53GT1	KLH22_HUMAN	634	KLHL22	x				Kelch-like protein 22	FUNCTION: Substrate-specific adapter of a BCR (BTB-CUL3-RBX1) E3 ubiquitin ligase complex required for chromosome alignment and localization of PLK1 at kinetochores. The BCR(KLHL22) ubiquitin ligase complex mediates monoubiquitination of PLK1, leading to PLK1 dissociation from phosphoreceptor proteins and subsequent removal from kinetochores, allowing silencing of the spindle assembly checkpoint …
CCDC92	HGNC:29563	Q53HC0	CCD92_HUMAN	331	CCDC92	x				Coiled-coil domain-containing protein 92 (Limkain beta-2)	FUNCTION: Interferon-stimulated protein that plays a role in innate immunity. Strongly inhibits ebolavirus transcription and replication. Forms a complex with viral RNA-bound nucleocapsid NP and thereby prevents the transport of NP to the cell surface. {ECO:0000269|PubMed:32528005}.
CDCA8	HGNC:14629	Q53HL2	BOREA_HUMAN	280	CDCA8 PESCRG3	x				Borealin (Cell division cycle-associated protein 8) (Dasra-B) (hDasra-B) (Pluripotent embryonic stem cell-related gene 3 protein)	FUNCTION: Component of the chromosomal passenger complex (CPC), a complex that acts as a key regulator of mitosis. The CPC complex has essential functions at the centromere in ensuring correct chromosome alignment and segregation and is required for chromatin-induced microtubule stabilization and spindle assembly. Major effector of the TTK kinase in the control of attachment-error-correction and …
ODF2	HGNC:8114	Q5BJF6	ODFP2_HUMAN	829	ODF2	x				Outer dense fiber protein 2 (Cenexin) (Outer dense fiber of sperm tails protein 2)	FUNCTION: Seems to be a major component of sperm tail outer dense fibers (ODF). ODFs are filamentous structures located on the outside of the axoneme in the midpiece and principal piece of the mammalian sperm tail and may help to maintain the passive elastic structures and elastic recoil of the sperm tail. May have a modulating influence on sperm motility. Functions as a general scaffold protein …
SGO1	HGNC:25088	Q5FBB7	SGO1_HUMAN	561	SGO1 SGOL1	x				Shugoshin 1 (Serologically defined breast cancer antigen NY-BR-85) (Shugoshin-like 1)	FUNCTION: Plays a central role in chromosome cohesion during mitosis by preventing premature dissociation of cohesin complex from centromeres after prophase, when most of cohesin complex dissociates from chromosomes arms. May act by preventing phosphorylation of the STAG2 subunit of cohesin complex at the centromere, ensuring cohesin persistence at centromere until cohesin cleavage by ESPL1/separ…
TMEM67	HGNC:28396	Q5HYA8	MKS3_HUMAN	995	TMEM67 MKS3	x				Meckelin (Meckel syndrome type 3 protein) (Transmembrane protein 67)	FUNCTION: Required for ciliary structure and function. Part of the tectonic-like complex which is required for tissue-specific ciliogenesis and may regulate ciliary membrane composition (By similarity). Involved in centrosome migration to the apical cell surface during early ciliogenesis. Involved in the regulation of cilia length and appropriate number through the control of centrosome duplicati…
MTUS2	HGNC:20595	Q5JR59	MTUS2_HUMAN	1369	MTUS2 CAZIP KIAA0774 TIP150	x				Microtubule-associated tumor suppressor candidate 2 (Cardiac zipper protein) (Microtubule plus-end tracking protein TIP150) (Tracking protein of 150 kDa)	FUNCTION: Binds microtubules. Together with MAPRE1 may target the microtubule depolymerase KIF2C to the plus-end of microtubules. May regulate the dynamics of microtubules at their growing distal tip. {ECO:0000269|PubMed:19543227}.
DYNLT4	HGNC:32315	Q5JR98	DYLT4_HUMAN	221	DYNLT4 TCTEX1D4	x				Dynein light chain Tctex-type 4 (Protein N22.1) (Tctex-2-beta) (Tctex1 domain-containing protein 4)
CEP78	HGNC:25740	Q5JTW2	CEP78_HUMAN	689	CEP78 C9orf81	x				Centrosomal protein of 78 kDa (Cep78)	FUNCTION: May be required for efficient PLK4 centrosomal localization and PLK4-induced overduplication of centrioles (PubMed:27246242). May play a role in cilium biogenesis (PubMed:27588451). {ECO:0000269|PubMed:27246242, ECO:0000269|PubMed:27588451}.
EFHC1	HGNC:16406	Q5JVL4	EFHC1_HUMAN	640	EFHC1	x				EF-hand domain-containing protein 1 (Myoclonin-1)	FUNCTION: Microtubule-associated protein which regulates cell division and neuronal migration during cortical development. Necessary for mitotic spindle organization (PubMed:19734894, PubMed:28370826). Necessary for radial and tangential cell migration during brain development, possibly acting as a regulator of cell morphology and process formation during migration (PubMed:22926142). May enhance …
TMEM201	HGNC:33719	Q5SNT2	TM201_HUMAN	666	TMEM201 NET5 SAMP1	x				Transmembrane protein 201 (Spindle-associated membrane protein 1)	FUNCTION: Involved in nuclear movement during fibroblast polarization and migration. Proposed to be involved in actin-dependent nuclear movement via association with transmembrane actin-associated nuclear (TAN) lines which are bound to F-actin cables and couple the nucleus to retrograde actin flow (By similarity). Overexpression can recruit Ran GTPase to the nuclear periphery (PubMed:27541860). {…
TUBB8	HGNC:20773	Q5SQY0	Q5SQY0_HUMAN	410	TUBB8 hCG_2017862	x				Tubulin beta chain	FUNCTION: Tubulin is the major constituent of microtubules. It binds two moles of GTP, one at an exchangeable site on the beta chain and one at a non-exchangeable site on the alpha chain. {ECO:0000256|RuleBase:RU000352}.
CEP170	HGNC:28920	Q5SW79	CE170_HUMAN	1584	CEP170 FAM68A KAB KIAA0470	x				Centrosomal protein of 170 kDa (Cep170) (KARP-1-binding protein) (KARP1-binding protein)	FUNCTION: Plays a role in microtubule organization (PubMed:15616186). Required for centriole subdistal appendage assembly (PubMed:28422092). {ECO:0000269|PubMed:15616186, ECO:0000269|PubMed:28422092}.
CEP85L	HGNC:21638	Q5SZL2	CE85L_HUMAN	805	CEP85L C6orf204	x				Centrosomal protein of 85 kDa-like (Serologically defined breast cancer antigen NY-BR-15)	FUNCTION: Plays an essential role in neuronal cell migration. {ECO:0000269|PubMed:32097630}.
CFAP70	HGNC:30726	Q5T0N1	CFA70_HUMAN	1121	CFAP70 TTC18	x				Cilia- and flagella-associated protein 70 (Tetratricopeptide repeat protein 18) (TPR repeat protein 18)	FUNCTION: Axoneme-binding protein that plays a role in the regulation of ciliary motility and cilium length. {ECO:0000250|UniProtKB:D3YVL2}.
SPOUT1	HGNC:26933	Q5T280	CI114_HUMAN	376	SPOUT1 C9orf114	x				Putative methyltransferase C9orf114 (EC 2.1.1.-) (Centromere protein 32) (CENP-32) (Kinetochore-associated protein) (SPOUT domain-containing methyltransferase 1)	FUNCTION: Required for association of the centrosomes with the poles of the bipolar mitotic spindle during metaphase (PubMed:20813266, PubMed:25657325). Also involved in chromosome alignment (PubMed:20813266). May promote centrosome maturation probably by recruiting A-kinase anchor protein AKAP9 to centrosomes in early mitosis (PubMed:25657325). Binds specifically to miRNA MIR145 hairpin, regulat…
CAMSAP1	HGNC:19946	Q5T5Y3	CAMP1_HUMAN	1602	CAMSAP1	x				Calmodulin-regulated spectrin-associated protein 1	FUNCTION: Key microtubule-organizing protein that specifically binds the minus-end of non-centrosomal microtubules and regulates their dynamics and organization (PubMed:19508979, PubMed:21834987, PubMed:24486153, PubMed:24706919, PubMed:24117850). Specifically recognizes growing microtubule minus-ends and stabilizes microtubules (PubMed:24486153, PubMed:24706919). Acts on free microtubule minus-e…
DCAF12	HGNC:19911	Q5T6F0	DCA12_HUMAN	453	DCAF12 KIAA1892 TCC52 WDR40A	x				DDB1- and CUL4-associated factor 12 (Centrosome-related protein TCC52) (Testis cancer centrosome-related protein) (WD repeat-containing protein 40A)	FUNCTION: Substrate-recognition component of a DCX (DDB1-CUL4-X-box) E3 ubiquitin-protein ligase complex of the DesCEND (destruction via C-end degrons) pathway, which recognizes a C-degron located at the extreme C terminus of target proteins, leading to their ubiquitination and degradation (PubMed:16949367, PubMed:16964240, PubMed:29779948). The C-degron recognized by the DesCEND pathway is usual…
KIF24	HGNC:19916	Q5T7B8	KIF24_HUMAN	1368	KIF24 C9orf48	x				Kinesin-like protein KIF24	FUNCTION: Microtubule-dependent motor protein that acts as a negative regulator of ciliogenesis by mediating recruitment of CCP110 to mother centriole in cycling cells, leading to restrict nucleation of cilia at centrioles. Mediates depolymerization of microtubules of centriolar origin, possibly to suppress aberrant cilia formation (PubMed:21620453). Following activation by NEK2 involved in disas…
ERCC6L2	HGNC:26922	Q5T890	ER6L2_HUMAN	1561	ERCC6L2 C9orf102 RAD26L	x				DNA excision repair protein ERCC-6-like 2 (EC 3.6.4.-) (DNA repair and recombination protein RAD26-like)	FUNCTION: May be involved in early DNA damage response. {ECO:0000269|PubMed:24507776}.
CEP162	HGNC:21107	Q5TB80	CE162_HUMAN	1403	CEP162 C6orf84 KIAA1009 QN1	x				Centrosomal protein of 162 kDa (Cep162) (Protein QN1 homolog)	FUNCTION: Required to promote assembly of the transition zone in primary cilia. Acts by specifically recognizing and binding the axonemal microtubule. Localizes to the distal ends of centrioles before ciliogenesis and directly binds to axonemal microtubule, thereby promoting and restricting transition zone formation specifically at the cilia base. Required to mediate CEP290 association with micro…
CROCC	HGNC:21299	Q5TZA2	CROCC_HUMAN	2017	CROCC KIAA0445	x				Rootletin (Ciliary rootlet coiled-coil protein)	FUNCTION: Major structural component of the ciliary rootlet, a cytoskeletal-like structure in ciliated cells which originates from the basal body at the proximal end of a cilium and extends proximally toward the cell nucleus (By similarity). Furthermore, is required for the correct positioning of the cilium basal body relative to the cell nucleus, to allow for ciliogenesis (PubMed:27623382). Cont…
AGBL2	HGNC:26296	Q5U5Z8	CBPC2_HUMAN	902	AGBL2 CCP2	x				Cytosolic carboxypeptidase 2 (EC 3.4.17.-) (ATP/GTP-binding protein-like 2) (Protein deglutamylase CCP2)	FUNCTION: Metallocarboxypeptidase that mediates deglutamylation of tubulin and non-tubulin target proteins. Catalyzes the removal of polyglutamate side chains present on the gamma-carboxyl group of glutamate residues within the C-terminal tail of tubulin protein. Specifically cleaves tubulin long-side-chains, while it is not able to remove the branching point glutamate. Also catalyzes the removal…
CEP350	HGNC:24238	Q5VT06	CE350_HUMAN	3117	CEP350 CAP350 KIAA0480 GM133	x				Centrosome-associated protein 350 (Cep350) (Centrosome-associated protein of 350 kDa)	FUNCTION: Plays an essential role in centriole growth by stabilizing a procentriolar seed composed of at least, SASS6 and CENPJ (PubMed:19052644). Required for anchoring microtubules to the centrosomes and for the integrity of the microtubule network (PubMed:16314388, PubMed:17878239, PubMed:28659385). Recruits PPARA to discrete subcellular compartments and thereby modulates PPARA activity (PubMe…
PDE4DIP	HGNC:15580	Q5VU43	MYOME_HUMAN	2346	PDE4DIP CMYA2 KIAA0454 KIAA0477 MMGL	x				Myomegalin (Cardiomyopathy-associated protein 2) (Phosphodiesterase 4D-interacting protein)	FUNCTION: Functions as an anchor sequestering components of the cAMP-dependent pathway to Golgi and/or centrosomes (By similarity). {ECO:0000250|UniProtKB:Q9WUJ3}.; FUNCTION: [Isoform 13]: Participates in microtubule dynamics, promoting microtubule assembly. Depending upon the cell context, may act at the level of the Golgi apparatus or that of the centrosome (PubMed:25217626, PubMed:27666745, Pu…
AGBL4	HGNC:25892	Q5VU57	CBPC6_HUMAN	503	AGBL4 CCP6	x				Cytosolic carboxypeptidase 6 (EC 3.4.17.24) (ATP/GTP-binding protein-like 4) (Protein deglutamylase CCP6)	FUNCTION: Metallocarboxypeptidase that mediates protein deglutamylation of tubulin and non-tubulin target proteins. Catalyzes the removal of polyglutamate side chains present on the gamma-carboxyl group of glutamate residues within the C-terminal tail of tubulin protein. Specifically cleaves tubulin long-side-chains, while it is not able to remove the branching point glutamate. Also catalyzes the…
TENT5C	HGNC:24712	Q5VWP2	TET5C_HUMAN	391	TENT5C FAM46C	x				Terminal nucleotidyltransferase 5C (EC 2.7.7.19) (Non-canonical poly(A) polymerase FAM46C)	FUNCTION: Catalyzes the transfer of one adenosine molecule from an ATP to an mRNA poly(A) tail bearing a 3'-OH terminal group and enhances mRNA stability and gene expression (PubMed:32009146, PubMed:28931820, PubMed:34048638). Can also elongate RNA oligos ending with uridine molecule, provided that the sequence is adenosine-rich (PubMed:34048638). Mainly targets mRNAs encoding endoplasmic reticul…
ECPAS	HGNC:29020	Q5VYK3	ECM29_HUMAN	1845	ECPAS ECM29 KIAA0368	x				Proteasome adapter and scaffold protein ECM29 (Ecm29 proteasome adapter and scaffold) (Proteasome-associated protein ECM29 homolog)	FUNCTION: Adapter/scaffolding protein that binds to the 26S proteasome, motor proteins and other compartment specific proteins. May couple the proteasome to different compartments including endosome, endoplasmic reticulum and centrosome. May play a role in ERAD and other enhanced proteolysis (PubMed:15496406). Promotes proteasome dissociation under oxidative stress (By similarity). {ECO:0000250|U…
CEP135	HGNC:29086	Q66GS9	CP135_HUMAN	1140	CEP135 CEP4 KIAA0635	x				Centrosomal protein of 135 kDa (Cep135) (Centrosomal protein 4)	FUNCTION: Centrosomal protein involved in centriole biogenesis. Acts as a scaffolding protein during early centriole biogenesis. Required for the targeting of centriole satellite proteins to centrosomes such as of PCM1, SSX2IP and CEP290 and recruitment of WRAP73 to centrioles. Also required for centriole-centriole cohesion during interphase by acting as a platform protein for CEP250 at the centr…
MAP1S	HGNC:15715	Q66K74	MAP1S_HUMAN	1059	MAP1S BPY2IP1 C19orf5 MAP8 VCY2IP1	x				Microtubule-associated protein 1S (MAP-1S) (BPY2-interacting protein 1) (Microtubule-associated protein 8) (Variable charge Y chromosome 2-interacting protein 1) (VCY2-interacting protein 1) (VCY2IP-1) [Cleaved into: MAP1S heavy chain; MAP1S light chain]	FUNCTION: Microtubule-associated protein that mediates aggregation of mitochondria resulting in cell death and genomic destruction (MAGD). Plays a role in anchoring the microtubule organizing center to the centrosomes. Binds to DNA. Plays a role in apoptosis. Involved in the formation of microtubule bundles (By similarity). {ECO:0000250, ECO:0000269|PubMed:15899810, ECO:0000269|PubMed:17234756}.
RAP1GAP2	HGNC:29176	Q684P5	RPGP2_HUMAN	730	RAP1GAP2 GARNL4 KIAA1039 RAP1GA2	x				Rap1 GTPase-activating protein 2 (Rap1GAP2) (GTPase-activating Rap/Ran-GAP domain-like protein 4)	FUNCTION: GTPase activator for the nuclear Ras-related regulatory protein RAP-1A (KREV-1), converting it to the putatively inactive GDP-bound state. {ECO:0000269|PubMed:15632203}.
RPGRIP1L	HGNC:29168	Q68CZ1	FTM_HUMAN	1315	RPGRIP1L FTM KIAA1005 NPHP8	x				Protein fantom (Nephrocystin-8) (RPGR-interacting protein 1-like protein) (RPGRIP1-like protein)	FUNCTION: Negatively regulates signaling through the G-protein coupled thromboxane A2 receptor (TBXA2R) (PubMed:19464661). May be involved in mechanisms like programmed cell death, craniofacial development, patterning of the limbs, and formation of the left-right axis (By similarity). Involved in the organization of apical junctions; the function is proposed to implicate a NPHP1-4-8 module. Does …
HAUS3	HGNC:28719	Q68CZ6	HAUS3_HUMAN	603	HAUS3 C4orf15	x				HAUS augmin-like complex subunit 3	FUNCTION: Contributes to mitotic spindle assembly, maintenance of centrosome integrity and completion of cytokinesis as part of the HAUS augmin-like complex. {ECO:0000269|PubMed:19369198, ECO:0000269|PubMed:19427217}.
ZFYVE26	HGNC:20761	Q68DK2	ZFY26_HUMAN	2539	ZFYVE26 KIAA0321	x				Zinc finger FYVE domain-containing protein 26 (FYVE domain-containing centrosomal protein) (FYVE-CENT) (Spastizin)	FUNCTION: Phosphatidylinositol 3-phosphate-binding protein required for the abcission step in cytokinesis: recruited to the midbody during cytokinesis and acts as a regulator of abcission. May also be required for efficient homologous recombination DNA double-strand break repair. {ECO:0000269|PubMed:20208530}.
TTLL5	HGNC:19963	Q6EMB2	TTLL5_HUMAN	1281	TTLL5 KIAA0998 STAMP	x				Tubulin polyglutamylase TTLL5 (EC 6.3.2.-) (SRC1 and TIF2-associated modulatory protein) (STAMP protein) (Tubulin--tyrosine ligase-like protein 5)	FUNCTION: Polyglutamylase which modifies tubulin, generating polyglutamate side chains on the gamma-carboxyl group of specific glutamate residues within the C-terminal tail of tubulin. Preferentially mediates ATP-dependent initiation step of the polyglutamylation reaction over the elongation step. Preferentially modifies the alpha-tubulin tail over a beta-tail (By similarity). Required for CCSAP …
JADE1	HGNC:30027	Q6IE81	JADE1_HUMAN	842	JADE1 KIAA1807 PHF17	x				Protein Jade-1 (Jade family PHD finger protein 1) (PHD finger protein 17)	FUNCTION: Scaffold subunit of some HBO1 complexes, which have a histone H4 acetyltransferase activity (PubMed:16387653, PubMed:19187766, PubMed:20129055, PubMed:24065767). Plays a key role in HBO1 complex by directing KAT7/HBO1 specificity towards histone H4 acetylation (H4K5ac, H4K8ac and H4K12ac), regulating DNA replication initiation, regulating DNA replication initiation (PubMed:20129055, Pub…
CCSAP	HGNC:29578	Q6IQ19	CCSAP_HUMAN	270	CCSAP C1orf96 CSAP	x				Centriole, cilia and spindle-associated protein	FUNCTION: Plays a role in microtubule (MT) stabilization and this stabilization involves the maintenance of NUMA1 at the spindle poles. Colocalizes with polyglutamylated MTs to promote MT stabilization and regulate bipolar spindle formation in mitosis. Binding of CCSAP to centrosomes and the spindle around centrosomes during mitosis inhibits MT depolymerization, thereby stabilizing the mitotic sp…
PLEKHA7	HGNC:27049	Q6IQ23	PKHA7_HUMAN	1121	PLEKHA7	x				Pleckstrin homology domain-containing family A member 7 (PH domain-containing family A member 7)	FUNCTION: Required for zonula adherens biogenesis and maintenance (PubMed:19041755). Acts via its interaction with CAMSAP3, which anchors microtubules at their minus-ends to zonula adherens, leading to the recruitment of KIFC3 kinesin to the junctional site (PubMed:19041755). Mediates docking of ADAM10 to zonula adherens through a PDZD11-dependent interaction with the ADAM10-binding protein TSPAN…
TMEM214	HGNC:25983	Q6NUQ4	TM214_HUMAN	689	TMEM214 PP446	x				Transmembrane protein 214	FUNCTION: Critical mediator, in cooperation with CASP4, of endoplasmic reticulum-stress induced apoptosis. Required or the activation of CASP4 following endoplasmic reticulum stress. {ECO:0000269|PubMed:23661706}.
TAPT1	HGNC:26887	Q6NXT6	TAPT1_HUMAN	567	TAPT1 CMVFR	x				Transmembrane anterior posterior transformation protein 1 homolog (Cytomegalovirus partial fusion receptor)	FUNCTION: Plays a role in primary cilia formation (PubMed:26365339). May act as a downstream effector of HOXC8 possibly by transducing or transmitting extracellular information required for axial skeletal patterning during development (By similarity). May be involved in cartilage and bone development (By similarity). May play a role in the differentiation of cranial neural crest cells (By similar…
MZT2B	HGNC:25886	Q6NZ67	MZT2B_HUMAN	158	MZT2B FAM128B MOZART2B	x				Mitotic-spindle organizing protein 2B (Mitotic-spindle organizing protein associated with a ring of gamma-tubulin 2B)
CEP85	HGNC:25309	Q6P2H3	CEP85_HUMAN	762	CEP85 CCDC21	x				Centrosomal protein of 85 kDa (Cep85) (Coiled-coil domain-containing protein 21)	FUNCTION: Acts as a negative regulator of NEK2 to maintain the centrosome integrity in interphase. Suppresses centrosome disjunction by inhibiting NEK2 kinase activity (PubMed:26220856). {ECO:0000269|PubMed:26220856}.
WDR73	HGNC:25928	Q6P4I2	WDR73_HUMAN	378	WDR73 HSPC264	x				WD repeat-containing protein 73	FUNCTION: May play a role in the regulation of microtubule organization and dynamics (PubMed:25466283). {ECO:0000269|PubMed:25466283}.
MZT2A	HGNC:33187	Q6P582	MZT2A_HUMAN	158	MZT2A FAM128A MOZART2A	x				Mitotic-spindle organizing protein 2A (Mitotic-spindle organizing protein associated with a ring of gamma-tubulin 2A)
PSRC1	HGNC:24472	Q6PGN9	PSRC1_HUMAN	363	PSRC1 DDA3 FP3214	x				Proline/serine-rich coiled-coil protein 1	FUNCTION: Required for normal progression through mitosis. Required for normal congress of chromosomes at the metaphase plate, and for normal rate of chromosomal segregation during anaphase. Plays a role in the regulation of mitotic spindle dynamics. Increases the rate of turnover of microtubules on metaphase spindles, and contributes to the generation of normal tension across sister kinetochores…
BLOC1S2	HGNC:20984	Q6QNY1	BL1S2_HUMAN	142	BLOC1S2 BLOS2 CEAP	x				Biogenesis of lysosome-related organelles complex 1 subunit 2 (BLOC-1 subunit 2) (Centrosome-associated protein)	FUNCTION: Component of the BLOC-1 complex, a complex that is required for normal biogenesis of lysosome-related organelles (LRO), such as platelet dense granules and melanosomes (PubMed:15102850, PubMed:17182842). In concert with the AP-3 complex, the BLOC-1 complex is required to target membrane protein cargos into vesicles assembled at cell bodies for delivery into neurites and nerve terminals.…
SASS6	HGNC:25403	Q6UVJ0	SAS6_HUMAN	657	SASS6 SAS6	x				Spindle assembly abnormal protein 6 homolog (HsSAS-6)	FUNCTION: Central scaffolding component of the centrioles ensuring their 9-fold symmetry. Required for centrosome biogenesis and duplication: required both for mother-centriole-dependent centriole duplication and deuterosome-dependent centriole amplification in multiciliated cells. Overexpression results in excess foci-bearing centriolar markers. Required for the recruitment of STIL to the procen…
CCDC81	HGNC:26281	Q6ZN84	CCD81_HUMAN	652	CCDC81	x				Coiled-coil domain-containing protein 81
TPGS1	HGNC:25058	Q6ZTW0	TPGS1_HUMAN	290	TPGS1 C19orf20	x				Tubulin polyglutamylase complex subunit 1 (PGs1)	FUNCTION: May act in the targeting of the tubulin polyglutamylase complex. Required for the development of the spermatid flagellum (By similarity). {ECO:0000250}.
CEP128	HGNC:20359	Q6ZU80	CE128_HUMAN	1094	CEP128 C14orf145 C14orf61	x				Centrosomal protein of 128 kDa (Cep128)
STOX1	HGNC:23508	Q6ZVD7	STOX1_HUMAN	989	STOX1 C10orf24	x				Storkhead-box protein 1 (Winged-helix domain-containing protein)	FUNCTION: Involved in regulating the levels of reactive oxidative species and reactive nitrogen species and in mitochondrial homeostasis in the placenta (PubMed:24738702). Required for regulation of inner ear epithelial cell proliferation via the AKT signaling pathway (By similarity). {ECO:0000250|UniProtKB:B2RQL2, ECO:0000269|PubMed:24738702}.; FUNCTION: [Isoform A]: Involved in cell cycle regul…
TUBA1A	HGNC:20766	Q71U36	TBA1A_HUMAN	451	TUBA1A TUBA3	x				Tubulin alpha-1A chain (Alpha-tubulin 3) (Tubulin B-alpha-1) (Tubulin alpha-3 chain) [Cleaved into: Detyrosinated tubulin alpha-1A chain]	FUNCTION: Tubulin is the major constituent of microtubules. It binds two moles of GTP, one at an exchangeable site on the beta chain and one at a non-exchangeable site on the alpha chain.
CEP68	HGNC:29076	Q76N32	CEP68_HUMAN	757	CEP68 KIAA0582	x				Centrosomal protein of 68 kDa (Cep68)	FUNCTION: Involved in maintenance of centrosome cohesion, probably as part of a linker structure which prevents centrosome splitting (PubMed:18042621). Required for localization of CDK5RAP2 to the centrosome during interphase (PubMed:24554434, PubMed:25503564). {ECO:0000269|PubMed:18042621, ECO:0000269|PubMed:24554434, ECO:0000269|PubMed:25503564}.
MAEA	HGNC:13731	Q7L5Y9	MAEA_HUMAN	396	MAEA EMP HLC10 PIG5	x				E3 ubiquitin-protein transferase MAEA (EC 2.3.2.27) (Cell proliferation-inducing gene 5 protein) (Erythroblast macrophage protein) (Human lung cancer oncogene 10 protein) (HLC-10) (Macrophage erythroblast attacher) (P44EMLP)	FUNCTION: Core component of the CTLH E3 ubiquitin-protein ligase complex that selectively accepts ubiquitin from UBE2H and mediates ubiquitination and subsequent proteasomal degradation of the transcription factor HBP1. MAEA and RMND5A are both required for catalytic activity of the CTLH E3 ubiquitin-protein ligase complex (PubMed:29911972). MAEA is required for normal cell proliferation (PubMed:…
ARMC9	HGNC:20730	Q7Z3E5	ARMC9_HUMAN	818	ARMC9 KIAA1868	x				LisH domain-containing protein ARMC9 (Armadillo repeat-containing protein 9) (Melanoma/melanocyte-specific tumor antigen KU-MEL-1) (NS21)	FUNCTION: Involved in ciliogenesis (PubMed:32453716). It is required for appropriate acetylation and polyglutamylation of ciliary microtubules, and regulation of cilium length (PubMed:32453716). Acts as a positive regulator of hedgehog (Hh)signaling (By similarity). May participate in the trafficking and/or retention of GLI2 and GLI3 proteins at the ciliary tip (By similarity). {ECO:0000250|UniPr…
HAUS6	HGNC:25948	Q7Z4H7	HAUS6_HUMAN	955	HAUS6 DGT6 FAM29A KIAA1574	x				HAUS augmin-like complex subunit 6	FUNCTION: Contributes to mitotic spindle assembly, maintenance of centrosome integrity and completion of cytokinesis as part of the HAUS augmin-like complex. Promotes the nucleation of microtubules from the spindle through recruitment of NEDD1 and gamma-tubulin. {ECO:0000269|PubMed:19029337, ECO:0000269|PubMed:19369198, ECO:0000269|PubMed:19427217}.
DCXR	HGNC:18985	Q7Z4W1	DCXR_HUMAN	244	DCXR SDR20C1	x				L-xylulose reductase (XR) (EC 1.1.1.10) (Carbonyl reductase II) (Dicarbonyl/L-xylulose reductase) (Kidney dicarbonyl reductase) (kiDCR) (Short chain dehydrogenase/reductase family 20C member 1) (Sperm surface protein P34H)	FUNCTION: Catalyzes the NADPH-dependent reduction of several pentoses, tetroses, trioses, alpha-dicarbonyl compounds and L-xylulose. Participates in the uronate cycle of glucose metabolism. May play a role in the water absorption and cellular osmoregulation in the proximal renal tubules by producing xylitol, an osmolyte, thereby preventing osmolytic stress from occurring in the renal tubules.
ZNF804A	HGNC:21711	Q7Z570	Z804A_HUMAN	1209	ZNF804A C2orf10	x				Zinc finger protein 804A
RBBP6	HGNC:9889	Q7Z6E9	RBBP6_HUMAN	1792	RBBP6 P2PR PACT RBQ1 My038	x				E3 ubiquitin-protein ligase RBBP6 (EC 2.3.2.27) (Proliferation potential-related protein) (Protein P2P-R) (RING-type E3 ubiquitin transferase RBBP6) (Retinoblastoma-binding Q protein 1) (RBQ-1) (Retinoblastoma-binding protein 6) (p53-associated cellular protein of testis)	FUNCTION: E3 ubiquitin-protein ligase which promotes ubiquitination of YBX1, leading to its degradation by the proteasome (PubMed:18851979). May play a role as a scaffold protein to promote the assembly of the p53/TP53-MDM2 complex, resulting in increase of MDM2-mediated ubiquitination and degradation of p53/TP53; may function as negative regulator of p53/TP53, leading to both apoptosis and cell …
CNTRL	HGNC:1858	Q7Z7A1	CNTRL_HUMAN	2325	CNTRL CEP1 CEP110	x				Centriolin (Centrosomal protein 1) (Centrosomal protein of 110 kDa) (Cep110)	FUNCTION: Involved in cell cycle progression and cytokinesis. During the late steps of cytokinesis, anchors exocyst and SNARE complexes at the midbody, thereby allowing secretory vesicle-mediated abscission. {ECO:0000269|PubMed:12732615, ECO:0000269|PubMed:16213214}.
CENPV	HGNC:29920	Q7Z7K6	CENPV_HUMAN	275	CENPV PRR6	x				Centromere protein V (CENP-V) (Nuclear protein p30) (Proline-rich protein 6)	FUNCTION: Required for distribution of pericentromeric heterochromatin in interphase nuclei and for centromere formation and organization, chromosome alignment and cytokinesis. {ECO:0000269|PubMed:18772885}.
SDCCAG8	HGNC:10671	Q86SQ7	SDCG8_HUMAN	713	SDCCAG8 CCCAP NPHP10 HSPC085	x				Serologically defined colon cancer antigen 8 (Antigen NY-CO-8) (Centrosomal colon cancer autoantigen protein) (hCCCAP)	FUNCTION: Plays a role in the establishment of cell polarity and epithelial lumen formation (By similarity). Plays also an essential role in ciliogenesis and subsequent Hedgehog signaling pathway that requires the presence of intact primary cilia for pathway activation. Mechanistically, interacts with and mediates RABEP2 centrosomal localization which is critical for ciliogenesis (PubMed:27224062…
CENATAC	HGNC:30460	Q86UT8	CATAC_HUMAN	332	CENATAC CCDC84 DLNB14	x				Centrosomal AT-AC splicing factor (Coiled-coil domain-containing protein 84)	FUNCTION: Negative regulator of centrosome duplication (PubMed:31722219). Constrains centriole number by modulating the degradation of the centrosome-duplication-associated protein SASS6 in an acetylation-dependent manner. SIRT1 deacetylates CENATAC in G1 phase, allowing for SASS6 accumulation on the centrosome and subsequent procentriole assembly. The CENATAC acetylation level is restored in mit…
RTTN	HGNC:18654	Q86VV8	RTTN_HUMAN	2226	RTTN	x				Rotatin	FUNCTION: Involved in the genetic cascade that governs left-right specification. Plays a role in the maintenance of a normal ciliary structure. Required for correct asymmetric expression of NODAL, LEFTY and PITX2. {ECO:0000269|PubMed:22939636}.
CIR1	HGNC:24217	Q86X95	CIR1_HUMAN	450	CIR1 CIR	x				Corepressor interacting with RBPJ 1 (CBF1-interacting corepressor) (Recepin)	FUNCTION: May modulate splice site selection during alternative splicing of pre-mRNAs (By similarity). Regulates transcription and acts as corepressor for RBPJ. Recruits RBPJ to the Sin3-histone deacetylase complex (HDAC). Required for RBPJ-mediated repression of transcription. {ECO:0000250, ECO:0000269|PubMed:19409814, ECO:0000269|PubMed:9874765}.
GAS2L3	HGNC:27475	Q86XJ1	GA2L3_HUMAN	694	GAS2L3	x				GAS2-like protein 3 (Growth arrest-specific protein 2-like 3)	FUNCTION: Cytoskeletal linker protein. May promote and stabilize the formation of the actin and microtubule network. {ECO:0000269|PubMed:21561867}.
CEP57	HGNC:30794	Q86XR8	CEP57_HUMAN	500	CEP57 KIAA0092 TSP57	x				Centrosomal protein of 57 kDa (Cep57) (FGF2-interacting protein) (Testis-specific protein 57) (Translokin)	FUNCTION: Centrosomal protein which may be required for microtubule attachment to centrosomes. May act by forming ring-like structures around microtubules. Mediates nuclear translocation and mitogenic activity of the internalized growth factor FGF2, but that of FGF1. {ECO:0000269|PubMed:22321063}.
KIF18B	HGNC:27102	Q86Y91	KI18B_HUMAN	852	KIF18B	x				Kinesin-like protein KIF18B	FUNCTION: In complex with KIF2C, constitutes the major microtubule plus-end depolymerizing activity in mitotic cells. Its major role may be to transport KIF2C and/or MAPRE1 along microtubules. {ECO:0000269|PubMed:20600703, ECO:0000269|PubMed:21820309}.
DZIP1	HGNC:20908	Q86YF9	DZIP1_HUMAN	867	DZIP1 DZIP DZIP2 KIAA0996	x				Zinc finger protein DZIP1 (DAZ-interacting protein 1/2)	FUNCTION: Molecular adapter that recruits protein complexes required for cilium assembly and function to the cilium basal body (PubMed:19852954, PubMed:23955340, PubMed:27979967, PubMed:32051257). At the exit of mitosis, localizes to the basal body and ciliary base of the forming primary cilium where it recruits and activates RAB8A to direct vesicle-mediated transport of proteins to the cilium (B…
MIB1	HGNC:21086	Q86YT6	MIB1_HUMAN	1006	MIB1 DIP1 KIAA1323 ZZANK2	x				E3 ubiquitin-protein ligase MIB1 (EC 2.3.2.27) (DAPK-interacting protein 1) (DIP-1) (Mind bomb homolog 1) (RING-type E3 ubiquitin transferase MIB1) (Zinc finger ZZ type with ankyrin repeat domain protein 2)	FUNCTION: E3 ubiquitin-protein ligase that mediates ubiquitination of Delta receptors, which act as ligands of Notch proteins. Positively regulates the Delta-mediated Notch signaling by ubiquitinating the intracellular domain of Delta, leading to endocytosis of Delta receptors. Probably mediates ubiquitination and subsequent proteasomal degradation of DAPK1, thereby antagonizing anti-apoptotic ef…
HID1	HGNC:15736	Q8IV36	HID1_HUMAN	788	HID1 C17orf28 DMC1	x				Protein HID1 (Down-regulated in multiple cancers 1) (HID1 domain-containing protein) (Protein hid-1 homolog)	FUNCTION: May play an important role in the development of cancers in a broad range of tissues. {ECO:0000269|PubMed:11281419}.
NAV3	HGNC:15998	Q8IVL0	NAV3_HUMAN	2385	NAV3 KIAA0938 POMFIL1 STEERIN3	x				Neuron navigator 3 (Pore membrane and/or filament-interacting-like protein 1) (Steerin-3) (Unc-53 homolog 3) (unc53H3)	FUNCTION: May regulate IL2 production by T-cells. May be involved in neuron regeneration. {ECO:0000269|PubMed:16166283}.
MISP	HGNC:27000	Q8IVT2	MISP_HUMAN	679	MISP C19orf21	x				Mitotic interactor and substrate of PLK1 (Mitotic spindle positioning protein)	FUNCTION: Plays a role in mitotic spindle orientation and mitotic progression. Regulates the distribution of dynactin at the cell cortex in a PLK1-dependent manner, thus stabilizing cortical and astral microtubule attachments required for proper mitotic spindle positioning. May link microtubules to the actin cytospkeleton and focal adhesions. May be required for directed cell migration and centro…
CEP97	HGNC:26244	Q8IW35	CEP97_HUMAN	865	CEP97 LRRIQ2	x				Centrosomal protein of 97 kDa (Cep97) (Leucine-rich repeat and IQ domain-containing protein 2)	FUNCTION: Acts as a key negative regulator of ciliogenesis in collaboration with CCP110 by capping the mother centriole thereby preventing cilia formation (PubMed:17719545, PubMed:30375385). Required for recruitment of CCP110 to the centrosome (PubMed:17719545). {ECO:0000269|PubMed:17719545, ECO:0000269|PubMed:30375385}.
CCDC117	HGNC:26599	Q8IWD4	CC117_HUMAN	279	CCDC117	x				Coiled-coil domain-containing protein 117	FUNCTION: Facilitates DNA repair, cell cycle progression, and cell proliferation through its interaction with CIAO2B. {ECO:0000269|PubMed:30742009}.
BRSK2	HGNC:11405	Q8IWQ3	BRSK2_HUMAN	736	BRSK2 C11orf7 PEN11B SADA STK29 HUSSY-12	x				Serine/threonine-protein kinase BRSK2 (EC 2.7.11.1) (Brain-selective kinase 2) (EC 2.7.11.26) (Brain-specific serine/threonine-protein kinase 2) (BR serine/threonine-protein kinase 2) (Serine/threonine-protein kinase 29) (Serine/threonine-protein kinase SAD-A)	FUNCTION: Serine/threonine-protein kinase that plays a key role in polarization of neurons and axonogenesis, cell cycle progress and insulin secretion. Phosphorylates CDK16, CDC25C, MAPT/TAU, PAK1 and WEE1. Following phosphorylation and activation by STK11/LKB1, acts as a key regulator of polarization of cortical neurons, probably by mediating phosphorylation of microtubule-associated proteins su…
BBS7	HGNC:18758	Q8IWZ6	BBS7_HUMAN	715	BBS7 BBS2L1	x				Bardet-Biedl syndrome 7 protein (BBS2-like protein 1)	FUNCTION: The BBSome complex is thought to function as a coat complex required for sorting of specific membrane proteins to the primary cilia. The BBSome complex is required for ciliogenesis but is dispensable for centriolar satellite function. This ciliogenic function is mediated in part by the Rab8 GDP/GTP exchange factor, which localizes to the basal body and contacts the BBSome. Rab8(GTP) ent…
SKA3	HGNC:20262	Q8IX90	SKA3_HUMAN	412	SKA3 C13orf3 RAMA1	x				Spindle and kinetochore-associated protein 3	FUNCTION: Component of the SKA1 complex, a microtubule-binding subcomplex of the outer kinetochore that is essential for proper chromosome segregation (PubMed:19289083, PubMed:19360002, PubMed:23085020). The SKA1 complex is a direct component of the kinetochore-microtubule interface and directly associates with microtubules as oligomeric assemblies (PubMed:19289083, PubMed:19360002). The complex …
SIRT2	HGNC:10886	Q8IXJ6	SIR2_HUMAN	389	SIRT2 SIR2L SIR2L2	x				NAD-dependent protein deacetylase sirtuin-2 (EC 2.3.1.286) (Regulatory protein SIR2 homolog 2) (SIR2-like protein 2)	FUNCTION: NAD-dependent protein deacetylase, which deacetylates internal lysines on histone and alpha-tubulin as well as many other proteins such as key transcription factors (PubMed:24177535, PubMed:12620231, PubMed:16648462, PubMed:18249187, PubMed:18332217, PubMed:18995842, PubMed:20587414, PubMed:21081649, PubMed:20543840, PubMed:22014574, PubMed:21726808, PubMed:21949390, PubMed:22771473, Pu…
CKAP2L	HGNC:26877	Q8IYA6	CKP2L_HUMAN	745	CKAP2L	x				Cytoskeleton-associated protein 2-like (Radial fiber and mitotic spindle protein) (Radmis)	FUNCTION: Microtubule-associated protein required for mitotic spindle formation and cell-cycle progression in neural progenitor cells. {ECO:0000269|PubMed:25439729}.
CCDC146	HGNC:29296	Q8IYE0	CC146_HUMAN	955	CCDC146 KIAA1505	x				Coiled-coil domain-containing protein 146
SEPTIN12	HGNC:26348	Q8IYM1	SEP12_HUMAN	358	SEPTIN12 SEPT12	x				Septin-12	FUNCTION: Filament-forming cytoskeletal GTPase (By similarity). Involved in spermatogenesis. Involved in the morphogenesis of sperm heads and the elongation of sperm tails probably implicating the association with alpha- and beta-tubulins (PubMed:24213608). Forms a filamentous structure with SEPTIN7, SEPTIN6, SEPTIN2 and probably SEPTIN4 at the sperm annulus which is required for the structural i…
KATNAL2	HGNC:25387	Q8IYT4	KATL2_HUMAN	538	KATNAL2	x				Katanin p60 ATPase-containing subunit A-like 2 (Katanin p60 subunit A-like 2) (EC 5.6.1.1) (p60 katanin-like 2)	FUNCTION: Severs microtubules in vitro in an ATP-dependent manner. This activity may promote rapid reorganization of cellular microtubule arrays. {ECO:0000255|HAMAP-Rule:MF_03025}.
CCDC116	HGNC:26688	Q8IYX3	CC116_HUMAN	613	CCDC116	x				Coiled-coil domain-containing protein 116
SAXO1	HGNC:28566	Q8IYX7	SAXO1_HUMAN	474	SAXO1 C9orf138 FAM154A	x				Stabilizer of axonemal microtubules 1	FUNCTION: May play a role in the regulation of cilium length. Stabilizes microtubules at low temperature. {ECO:0000269|PubMed:25673876}.
DZIP1L	HGNC:26551	Q8IYY4	DZI1L_HUMAN	767	DZIP1L	x				Zinc finger protein DZIP1L (DAZ-interacting protein 1-like protein)	FUNCTION: Involved in primary cilium formation (PubMed:19852954, PubMed:28530676). Probably acts as a transition zone protein required for localization of PKD1/PC1 and PKD2/PC2 to the ciliary membrane (PubMed:28530676). {ECO:0000269|PubMed:19852954, ECO:0000269|PubMed:28530676}.
SPICE1	HGNC:25083	Q8N0Z3	SPICE_HUMAN	855	SPICE1 CCDC52 SPICE	x				Spindle and centriole-associated protein 1 (Coiled-coil domain-containing protein 52) (Spindle and centriole-associated protein)	FUNCTION: Regulator required for centriole duplication, for proper bipolar spindle formation and chromosome congression in mitosis. {ECO:0000269|PubMed:20736305}.
CNTROB	HGNC:29616	Q8N137	CNTRB_HUMAN	903	CNTROB LIP8 PP1221	x				Centrobin (Centrosomal BRCA2-interacting protein) (LYST-interacting protein 8)	FUNCTION: Required for centriole duplication. Inhibition of centriole duplication leading to defects in cytokinesis. {ECO:0000269|PubMed:16275750}.
AHI1	HGNC:21575	Q8N157	AHI1_HUMAN	1196	AHI1	x				Jouberin (Abelson helper integration site 1 protein homolog) (AHI-1)	FUNCTION: Involved in vesicle trafficking and required for ciliogenesis, formation of primary non-motile cilium, and recruitment of RAB8A to the basal body of primary cilium. Component of the tectonic-like complex, a complex localized at the transition zone of primary cilia and acting as a barrier that prevents diffusion of transmembrane proteins between the cilia and plasma membranes. Involved i…
CCAR2	HGNC:23360	Q8N163	CCAR2_HUMAN	923	CCAR2 DBC1 KIAA1967	x				Cell cycle and apoptosis regulator protein 2 (Cell division cycle and apoptosis regulator protein 2) (DBIRD complex subunit KIAA1967) (Deleted in breast cancer gene 1 protein) (DBC-1) (DBC.1) (NET35) (p30 DBC)	FUNCTION: Core component of the DBIRD complex, a multiprotein complex that acts at the interface between core mRNP particles and RNA polymerase II (RNAPII) and integrates transcript elongation with the regulation of alternative splicing: the DBIRD complex affects local transcript elongation rates and alternative splicing of a large set of exons embedded in (A + T)-rich DNA regions (PubMed:2244662…
STAG2	HGNC:11355	Q8N3U4	STAG2_HUMAN	1231	STAG2 SA2	x				Cohesin subunit SA-2 (SCC3 homolog 2) (Stromal antigen 2)	FUNCTION: Component of cohesin complex, a complex required for the cohesion of sister chromatids after DNA replication. The cohesin complex apparently forms a large proteinaceous ring within which sister chromatids can be trapped. At anaphase, the complex is cleaved and dissociates from chromatin, allowing sister chromatids to segregate. The cohesin complex may also play a role in spindle pole as…
NIN	HGNC:14906	Q8N4C6	NIN_HUMAN	2090	NIN KIAA1565	x				Ninein (hNinein) (Glycogen synthase kinase 3 beta-interacting protein) (GSK3B-interacting protein)	FUNCTION: Centrosomal protein required in the positioning and anchorage of the microtubule minus-end in epithelial cells (PubMed:15190203, PubMed:23386061). May also act as a centrosome maturation factor (PubMed:11956314). May play a role in microtubule nucleation, by recruiting the gamma-tubulin ring complex to the centrosome (PubMed:15190203). Overexpression does not perturb nucleation or elong…
TTLL6	HGNC:26664	Q8N841	TTLL6_HUMAN	843	TTLL6 TTL.6	x				Tubulin polyglutamylase TTLL6 (EC 6.3.2.-) (Protein polyglutamylase TTLL6) (Tubulin--tyrosine ligase-like protein 6)	FUNCTION: Polyglutamylase which modifies both tubulin and non-tubulin proteins, generating alpha-linked polyglutamate side chains on the gamma-carboxyl group of specific glutamate residues of target proteins. Preferentially mediates ATP-dependent long polyglutamate chain elongation over the initiation step of the polyglutamylation reaction. Preferentially modifies the alpha-tubulin tail over a be…
C7orf31	HGNC:21722	Q8N865	CG031_HUMAN	590	C7orf31	x				Uncharacterized protein C7orf31
CEP112	HGNC:28514	Q8N8E3	CE112_HUMAN	955	CEP112 CCDC46	x				Centrosomal protein of 112 kDa (Cep112) (Coiled-coil domain-containing protein 46)
CEP120	HGNC:26690	Q8N960	CE120_HUMAN	986	CEP120 CCDC100	x				Centrosomal protein of 120 kDa (Cep120) (Coiled-coil domain-containing protein 100)	FUNCTION: Plays a role in the microtubule-dependent coupling of the nucleus and the centrosome. Involved in the processes that regulate centrosome-mediated interkinetic nuclear migration (INM) of neural progenitors and for proper positioning of neurons during brain development. Also implicated in the migration and selfrenewal of neural progenitors. Required for centriole duplication and maturatio…
ANKRD53	HGNC:25691	Q8N9V6	ANR53_HUMAN	530	ANKRD53	x				Ankyrin repeat domain-containing protein 53	FUNCTION: Required for normal progression through mitosis. Involved in chromosome alignment and cytokinesis via regulation of microtubules polymerization. {ECO:0000269|PubMed:26820536}.
POC5	HGNC:26658	Q8NA72	POC5_HUMAN	575	POC5 C5orf37	x				Centrosomal protein POC5 (Protein of centriole 5) (hPOC5)	FUNCTION: Essential for the assembly of the distal half of centrioles, required for centriole elongation. {ECO:0000269|PubMed:19349582}.
SPATA5	HGNC:18119	Q8NB90	AFG2H_HUMAN	893	SPATA5 AFG2 SPAF	x				ATPase family protein 2 homolog (EC 3.6.4.10) (Spermatogenesis-associated factor protein) (Spermatogenesis-associated protein 5)	FUNCTION: ATP-dependent chaperone which uses the energy provided by ATP hydrolysis to generate mechanical force to disassemble protein complexes. May be involved in morphological and functional mitochondrial transformations during spermatogenesis. {ECO:0000250|UniProtKB:P32794, ECO:0000250|UniProtKB:Q3UMC0}.
POC1A	HGNC:24488	Q8NBT0	POC1A_HUMAN	407	POC1A WDR51A	x				POC1 centriolar protein homolog A (Pix2) (Proteome of centriole protein 1A) (WD repeat-containing protein 51A)	FUNCTION: Plays an important role in centriole assembly and/or stability and ciliogenesis. Involved in early steps of centriole duplication, as well as in the later steps of centriole length control. Acts in concert with POC1B to ensure centriole integrity and proper mitotic spindle formation. {ECO:0000269|PubMed:19109428, ECO:0000269|PubMed:23015594}.
DYNC2H1	HGNC:2962	Q8NCM8	DYHC2_HUMAN	4307	DYNC2H1 DHC1B DHC2 DNCH2 DYH1B KIAA1997	x				Cytoplasmic dynein 2 heavy chain 1 (Cytoplasmic dynein 2 heavy chain) (Dynein cytoplasmic heavy chain 2) (Dynein heavy chain 11) (hDHC11) (Dynein heavy chain isotype 1B)	FUNCTION: May function as a motor for intraflagellar retrograde transport. Functions in cilia biogenesis. May play a role in transport between endoplasmic reticulum and Golgi or organization of the Golgi in cells (By similarity). {ECO:0000250}.
LSM14A	HGNC:24489	Q8ND56	LS14A_HUMAN	463	LSM14A C19orf13 FAM61A RAP55 RAP55A	x				Protein LSM14 homolog A (Protein FAM61A) (Protein SCD6 homolog) (Putative alpha-synuclein-binding protein) (AlphaSNBP) (RNA-associated protein 55A) (hRAP55) (hRAP55A)	FUNCTION: Essential for formation of P-bodies, cytoplasmic structures that provide storage sites for translationally inactive mRNAs and protect them from degradation (PubMed:16484376, PubMed:17074753, PubMed:29510985). Acts as a repressor of mRNA translation (PubMed:29510985). May play a role in mitotic spindle assembly (PubMed:26339800). {ECO:0000269|PubMed:16484376, ECO:0000269|PubMed:17074753,…
AGBL5	HGNC:26147	Q8NDL9	CBPC5_HUMAN	886	AGBL5 CCP5	x				Cytosolic carboxypeptidase-like protein 5 (EC 3.4.17.-) (EC 3.4.17.24) (ATP/GTP-binding protein-like 5) (Protein deglutamylase CCP5)	FUNCTION: Metallocarboxypeptidase that mediates deglutamylation of tubulin and non-tubulin target proteins. Catalyzes the removal of polyglutamate side chains present on the gamma-carboxyl group of glutamate residues within the C-terminal tail of alpha- and beta-tubulin. Cleaves alpha- and gamma-linked polyglutamate tubulin side-chain, as well as the branching point glutamate. Also catalyzes the …
FLCN	HGNC:27310	Q8NFG4	FLCN_HUMAN	579	FLCN BHD	x				Folliculin (BHD skin lesion fibrofolliculoma protein) (Birt-Hogg-Dube syndrome protein)	FUNCTION: GTPase-activating protein that plays a key role in the cellular response to amino acid availability through regulation of the mTORC1 signaling cascade controlling the MiT/TFE factors TFEB and TFE3 (PubMed:17028174, PubMed:18663353, PubMed:21209915, PubMed:24081491, PubMed:24095279, PubMed:31704029, PubMed:31672913). Activates mTORC1 by acting as a GTPase-activating protein: specifically…
TTL	HGNC:21586	Q8NG68	TTL_HUMAN	377	TTL	x				Tubulin--tyrosine ligase (TTL) (EC 6.3.2.25)	FUNCTION: Catalyzes the post-translational addition of a tyrosine to the C-terminal end of detyrosinated alpha-tubulin. {ECO:0000269|PubMed:25908662}.
CEP70	HGNC:29972	Q8NHQ1	CEP70_HUMAN	597	CEP70 BITE	x				Centrosomal protein of 70 kDa (Cep70) (p10-binding protein)	FUNCTION: Plays a role in the organization of both preexisting and nascent microtubules in interphase cells. During mitosis, required for the organization and orientation of the mitotic spindle.
NEDD1	HGNC:7723	Q8NHV4	NEDD1_HUMAN	660	NEDD1	x				Protein NEDD1 (Neural precursor cell expressed developmentally down-regulated protein 1) (NEDD-1)	FUNCTION: Required for mitosis progression. Promotes the nucleation of microtubules from the spindle. {ECO:0000269|PubMed:19029337, ECO:0000269|PubMed:19509060}.
GAS2L2	HGNC:24846	Q8NHY3	GA2L2_HUMAN	880	GAS2L2 GAR17	x				GAS2-like protein 2 (GAS2-related protein on chromosome 17) (Growth arrest-specific protein 2-like 2)	FUNCTION: Involved in the cross-linking of microtubules and microfilaments (PubMed:12584248, PubMed:24706950). Regulates microtubule dynamics and stability by interacting with microtubule plus-end tracking proteins, such as MAPRE1, to regulate microtubule growth along actin stress fibers (PubMed:24706950). Enhances ADORA2-mediated adenylyl cyclase activation by acting as a scaffold to recruit tri…
KIF18A	HGNC:29441	Q8NI77	KI18A_HUMAN	898	KIF18A OK/SW-cl.108	x				Kinesin-like protein KIF18A (Marrow stromal KIF18A) (MS-KIF18A)	FUNCTION: Microtubule-depolymerizing kinesin which plays a role in chromosome congression by reducing the amplitude of preanaphase oscillations and slowing poleward movement during anaphase, thus suppressing chromosome movements. May stabilize the CENPE-BUB1B complex at the kinetochores during early mitosis and maintains CENPE levels at kinetochores during chromosome congression. {ECO:0000269|Pub…
CEP76	HGNC:25727	Q8TAP6	CEP76_HUMAN	659	CEP76 C18orf9	x				Centrosomal protein of 76 kDa (Cep76)	FUNCTION: Centrosomal protein involved in regulation of centriole duplication. Required to limit centriole duplication to once per cell cycle by preventing centriole reduplication. {ECO:0000269|PubMed:19460342}.
PPP1R35	HGNC:28320	Q8TAP8	PPR35_HUMAN	253	PPP1R35 C7orf47	x				Protein phosphatase 1 regulatory subunit 35	FUNCTION: During centriole duplication, plays a role in the centriole elongation by promoting the recruitment of the microtubule-binding elongation machinery through its interaction with RTTN, leading to the centriole to centrosome conversion (PubMed:30168418, PubMed:30230954). In addition, may play a role in the primary cilia assembly (By similarity). {ECO:0000250|UniProtKB:Q9D8C8, ECO:0000269|P…
MPLKIP	HGNC:16002	Q8TAP9	MPLKI_HUMAN	179	MPLKIP C7orf11 TTDN1	x				M-phase-specific PLK1-interacting protein (TTD non-photosensitive 1 protein)	FUNCTION: May play a role in maintenance of cell cycle integrity by regulating mitosis or cytokinesis. {ECO:0000269|PubMed:17310276}.
MDM1	HGNC:29917	Q8TC05	MDM1_HUMAN	714	MDM1	x				Nuclear protein MDM1	FUNCTION: Microtubule-binding protein that negatively regulates centriole duplication. Binds to and stabilizes microtubules (PubMed:26337392). {ECO:0000269|PubMed:26337392}.
POC1B	HGNC:30836	Q8TC44	POC1B_HUMAN	478	POC1B WDR51B	x				POC1 centriolar protein homolog B (Pix1) (Proteome of centriole protein 1B) (WD repeat-containing protein 51B)	FUNCTION: Plays an important role in centriole assembly and/or stability and ciliogenesis (PubMed:20008567, PubMed:32060285). Involved in early steps of centriole duplication, as well as in the later steps of centriole length control (PubMed:19109428). Acts in concert with POC1A to ensure centriole integrity and proper mitotic spindle formation (PubMed:32060285). Required for primary cilia format…
ALMS1	HGNC:428	Q8TCU4	ALMS1_HUMAN	4168	ALMS1 KIAA0328	x				Alstrom syndrome protein 1	FUNCTION: Involved in PCM1-dependent intracellular transport. Required, directly or indirectly, for the localization of NCAPD2 to the proximal ends of centrioles. Required for proper formation and/or maintenance of primary cilia (PC), microtubule-based structures that protrude from the surface of epithelial cells. {ECO:0000269|PubMed:17954613}.
DYNC2LI1	HGNC:24595	Q8TCX1	DC2L1_HUMAN	351	DYNC2LI1 D2LIC LIC3 CGI-60	x				Cytoplasmic dynein 2 light intermediate chain 1 (Dynein 2 light intermediate chain)	FUNCTION: Acts as one of several non-catalytic accessory components of the cytoplasmic dynein 2 complex (dynein-2 complex), a motor protein complex that drives the movement of cargos along microtubules within cilia and flagella in concert with the intraflagellar transport (IFT) system, facilitating the assembly of these organelles (PubMed:29742051). Involved in the regulation of ciliary length (P…
MAPK15	HGNC:24667	Q8TD08	MK15_HUMAN	544	MAPK15 ERK7 ERK8	x				Mitogen-activated protein kinase 15 (MAP kinase 15) (MAPK 15) (EC 2.7.11.24) (Extracellular signal-regulated kinase 7) (ERK-7) (Extracellular signal-regulated kinase 8) (ERK-8)	FUNCTION: Atypical MAPK protein that regulates several process such as autophagy, ciliogenesis, protein trafficking/secretion and genome integrity, in a kinase activity-dependent manner (PubMed:22948227, PubMed:24618899, PubMed:29021280, PubMed:21847093, PubMed:20733054). Controls both, basal and starvation-induced autophagy throught its interaction with GABARAP, MAP1LC3B and GABARAPL1 leading to…
NEK9	HGNC:18591	Q8TD19	NEK9_HUMAN	979	NEK9 KIAA1995 NEK8 NERCC	x				Serine/threonine-protein kinase Nek9 (EC 2.7.11.1) (Nercc1 kinase) (Never in mitosis A-related kinase 9) (NimA-related protein kinase 9) (NimA-related kinase 8) (Nek8)	FUNCTION: Pleiotropic regulator of mitotic progression, participating in the control of spindle dynamics and chromosome separation. Phosphorylates different histones, myelin basic protein, beta-casein, and BICD2. Phosphorylates histone H3 on serine and threonine residues and beta-casein on serine residues. Important for G1/S transition and S phase progression. Phosphorylates NEK6 and NEK7 and sti…
CCHCR1	HGNC:13930	Q8TD31	CCHCR_HUMAN	782	CCHCR1 C6orf18 HCR	x				Coiled-coil alpha-helical rod protein 1 (Alpha-helical coiled-coil rod protein) (Putative gene 8 protein) (Pg8)	FUNCTION: May be a regulator of keratinocyte proliferation or differentiation.
TBCK	HGNC:28261	Q8TEA7	TBCK_HUMAN	893	TBCK TBCKL HSPC302	x				TBC domain-containing protein kinase-like protein	FUNCTION: Involved in the modulation of mTOR signaling and expression of mTOR complex components (PubMed:27040691, PubMed:23977024). Involved in the regulation of cell proliferation and growth (PubMed:23977024, PubMed:24576458). Involved in the control of actin-cytoskeleton organization (PubMed:23977024). {ECO:0000269|PubMed:23977024, ECO:0000269|PubMed:24576458, ECO:0000269|PubMed:27040691}.
CEP192	HGNC:25515	Q8TEP8	CE192_HUMAN	2537	CEP192 KIAA1569 PP8407	x				Centrosomal protein of 192 kDa (Cep192) (Cep192/SPD-2)	FUNCTION: Required for mitotic centrosome maturation and bipolar spindle assembly (PubMed:25042804, PubMed:17980596, PubMed:18207742). Appears to be a major regulator of pericentriolar material (PCM) recruitment, centrosome maturation, and centriole duplication (PubMed:25042804, PubMed:17980596, PubMed:18207742). Centrosome-specific activating scaffold for AURKA and PLK1 (PubMed:25042804). {ECO:0…
FBF1	HGNC:24674	Q8TES7	FBF1_HUMAN	1133	FBF1 ALB KIAA1863	x				Fas-binding factor 1 (FBF-1) (Protein albatross)	FUNCTION: Keratin-binding protein required for epithelial cell polarization. Involved in apical junction complex (AJC) assembly via its interaction with PARD3. Required for ciliogenesis. {ECO:0000269|PubMed:18838552, ECO:0000269|PubMed:23348840}.
USP33	HGNC:20059	Q8TEY7	UBP33_HUMAN	942	USP33 KIAA1097 VDU1	x				Ubiquitin carboxyl-terminal hydrolase 33 (EC 3.4.19.12) (Deubiquitinating enzyme 33) (Ubiquitin thioesterase 33) (Ubiquitin-specific-processing protease 33) (VHL-interacting deubiquitinating enzyme 1) (hVDU1)	FUNCTION: Deubiquitinating enzyme involved in various processes such as centrosome duplication, cellular migration and beta-2 adrenergic receptor/ADRB2 recycling. Involved in regulation of centrosome duplication by mediating deubiquitination of CCP110 in S and G2/M phase, leading to stabilize CCP110 during the period which centrioles duplicate and elongate. Involved in cell migration via its inte…
HASPIN	HGNC:19682	Q8TF76	HASP_HUMAN	798	HASPIN GSG2	x				Serine/threonine-protein kinase haspin (EC 2.7.11.1) (Germ cell-specific gene 2 protein) (H-haspin) (Haploid germ cell-specific nuclear protein kinase)	FUNCTION: Serine/threonine-protein kinase that phosphorylates histone H3 at 'Thr-3' (H3T3ph) during mitosis. May act through H3T3ph to both position and modulate activation of AURKB and other components of the chromosomal passenger complex (CPC) at centromeres to ensure proper chromatid cohesion, metaphase alignment and normal progression through the cell cycle. {ECO:0000269|PubMed:11228240, ECO:…
SKA2	HGNC:28006	Q8WVK7	SKA2_HUMAN	121	SKA2 FAM33A	x				Spindle and kinetochore-associated protein 2 (Protein FAM33A)	FUNCTION: Component of the SKA1 complex, a microtubule-binding subcomplex of the outer kinetochore that is essential for proper chromosome segregation (PubMed:17093495, PubMed:19289083, PubMed:23085020). Required for timely anaphase onset during mitosis, when chromosomes undergo bipolar attachment on spindle microtubules leading to silencing of the spindle checkpoint (PubMed:17093495). The SKA1 c…
STAG1	HGNC:11354	Q8WVM7	STAG1_HUMAN	1258	STAG1 SA1 SCC3	x				Cohesin subunit SA-1 (SCC3 homolog 1) (Stromal antigen 1)	FUNCTION: Component of cohesin complex, a complex required for the cohesion of sister chromatids after DNA replication. The cohesin complex apparently forms a large proteinaceous ring within which sister chromatids can be trapped. At anaphase, the complex is cleaved and dissociates from chromatin, allowing sister chromatids to segregate. The cohesin complex may also play a role in spindle pole as…
TRAPPC14	HGNC:25604	Q8WVR3	TPC14_HUMAN	580	TRAPPC14 C7orf43 MAP11	x				Trafficking protein particle complex subunit 14 (Microtubule-associated protein 11)	FUNCTION: Specific subunit of the TRAPP (transport protein particle) II complex, a highly conserved vesicle tethering complex that functions in late Golgi trafficking as a membrane tether (PubMed:31467083, PubMed:30715179). TRAPP II complex has also GEF activity toward RAB1A (By similarity). TRAPPC14 is dispensable for TRAPPII complex integrity but mediates RAB3IP preciliary vesicle trafficking t…
DYNC2I1	HGNC:21862	Q8WVS4	DC2I1_HUMAN	1066	DYNC2I1 WDR60	x				Cytoplasmic dynein 2 intermediate chain 1 (Dynein 2 intermediate chain 1) (WD repeat-containing protein 60)	FUNCTION: Acts as one of several non-catalytic accessory components of the cytoplasmic dynein 2 complex (dynein-2 complex), a motor protein complex that drives the movement of cargos along microtubules within cilia and flagella in concert with the intraflagellar transport (IFT) system (PubMed:23910462, PubMed:25205765, PubMed:31451806, PubMed:29742051). DYNC2I1 plays a major role in retrograde ci…
CKAP2	HGNC:1990	Q8WWK9	CKAP2_HUMAN	683	CKAP2 LB1 TMAP	x				Cytoskeleton-associated protein 2 (CTCL tumor antigen se20-10) (Tumor- and microtubule-associated protein)	FUNCTION: Possesses microtubule stabilizing properties. Involved in regulating aneuploidy, cell cycling, and cell death in a p53/TP53-dependent manner (By similarity). {ECO:0000250}.
PIBF1	HGNC:23352	Q8WXW3	PIBF1_HUMAN	757	PIBF1 C13orf24 PIBF	x				Progesterone-induced-blocking factor 1 (PIBF) (Centrosomal protein of 90 kDa) (CEP90)	FUNCTION: Plays a role in ciliogenesis. {ECO:0000269|PubMed:26167768}.; FUNCTION: [Isoform 1]: Pericentriolar protein required to maintain mitotic spindle pole integrity (PubMed:21224392). Required for the centrosomal accumulation of PCM1 and the recruitment of centriolar satellite proteins such as BBS4. Via association with PCM1 may be involved in primary cilia formation (PubMed:23110211). Requi…
NDRG1	HGNC:7679	Q92597	NDRG1_HUMAN	394	NDRG1 CAP43 DRG1 RTP	x				Protein NDRG1 (Differentiation-related gene 1 protein) (DRG-1) (N-myc downstream-regulated gene 1 protein) (Nickel-specific induction protein Cap43) (Reducing agents and tunicamycin-responsive protein) (RTP) (Rit42)	FUNCTION: Stress-responsive protein involved in hormone responses, cell growth, and differentiation. Acts as a tumor suppressor in many cell types. Necessary but not sufficient for p53/TP53-mediated caspase activation and apoptosis. Has a role in cell trafficking, notably of the Schwann cell, and is necessary for the maintenance and development of the peripheral nerve myelin sheath. Required for …
KAT2A	HGNC:4201	Q92830	KAT2A_HUMAN	837	KAT2A GCN5 GCN5L2	x				Histone acetyltransferase KAT2A (EC 2.3.1.48) (General control of amino acid synthesis protein 5-like 2) (Histone acetyltransferase GCN5) (hGCN5) (Histone glutaryltransferase KAT2A) (EC 2.3.1.-) (Histone succinyltransferase KAT2A) (EC 2.3.1.-) (Lysine acetyltransferase 2A) (STAF97)	FUNCTION: Protein lysine acyltransferase that can act as a acetyltransferase, glutaryltransferase or succinyltransferase, depending on the context (PubMed:29211711). Acts as a histone lysine succinyltransferase: catalyzes succinylation of histone H3 on 'Lys-79' (H3K79succ), with a maximum frequency around the transcription start sites of genes (PubMed:29211711). Succinylation of histones gives a …
KAT2B	HGNC:8638	Q92831	KAT2B_HUMAN	832	KAT2B PCAF	x				Histone acetyltransferase KAT2B (EC 2.3.1.48) (Histone acetyltransferase PCAF) (Histone acetylase PCAF) (Lysine acetyltransferase 2B) (P300/CBP-associated factor) (P/CAF) (Spermidine acetyltransferase KAT2B) (EC 2.3.1.57)	FUNCTION: Functions as a histone acetyltransferase (HAT) to promote transcriptional activation (PubMed:8945521). Has significant histone acetyltransferase activity with core histones (H3 and H4), and also with nucleosome core particles (PubMed:8945521). Also acetylates non-histone proteins, such as ACLY, MAPRE1/EB1, PLK4, RRP9/U3-55K and TBX5 (PubMed:9707565, PubMed:10675335, PubMed:23001180, Pub…
RPGR	HGNC:10295	Q92834	RPGR_HUMAN	1020	RPGR RP3 XLRP3	x				X-linked retinitis pigmentosa GTPase regulator	FUNCTION: Could be a guanine-nucleotide releasing factor. Plays a role in ciliogenesis. Probably regulates cilia formation by regulating actin stress filaments and cell contractility. Plays an important role in photoreceptor integrity. May play a critical role in spermatogenesis and in intraflagellar transport processes (By similarity). May be involved in microtubule organization and regulation o…
ARHGEF2	HGNC:682	Q92974	ARHG2_HUMAN	986	ARHGEF2 KIAA0651 LFP40	x				Rho guanine nucleotide exchange factor 2 (Guanine nucleotide exchange factor H1) (GEF-H1) (Microtubule-regulated Rho-GEF) (Proliferating cell nucleolar antigen p40)	FUNCTION: Activates Rho-GTPases by promoting the exchange of GDP for GTP. May be involved in epithelial barrier permeability, cell motility and polarization, dendritic spine morphology, antigen presentation, leukemic cell differentiation, cell cycle regulation, innate immune response, and cancer. Binds Rac-GTPases, but does not seem to promote nucleotide exchange activity toward Rac-GTPases, whic…
BORCS5	HGNC:17950	Q969J3	BORC5_HUMAN	196	BORCS5 LOH12CR1	x				BLOC-1-related complex subunit 5 (Loss of heterozygosity 12 chromosomal region 1) (Myristoylated lysosomal protein) (Myrlysin)	FUNCTION: As part of the BORC complex may play a role in lysosomes movement and localization at the cell periphery. Associated with the cytosolic face of lysosomes, the BORC complex may recruit ARL8B and couple lysosomes to microtubule plus-end-directed kinesin motor. Thereby, it may indirectly play a role in cell spreading and motility. {ECO:0000269|PubMed:25898167}.
PPP2R3C	HGNC:17485	Q969Q6	P2R3C_HUMAN	453	PPP2R3C C14orf10 G5PR	x				Serine/threonine-protein phosphatase 2A regulatory subunit B'' subunit gamma (Protein phosphatase subunit G5PR) (Rhabdomyosarcoma antigen MU-RMS-40.6A/6C)	FUNCTION: May regulate MCM3AP phosphorylation through phosphatase recruitment (By similarity). May act as a negative regulator of ABCB1 expression and function through the dephosphorylation of ABCB1 by TFPI2/PPP2R3C complex (PubMed:24333728). May play a role in the activation-induced cell death of B-cells (By similarity). {ECO:0000250|UniProtKB:Q9JK24, ECO:0000269|PubMed:24333728}.
EEF1AKMT3	HGNC:24936	Q96AZ1	EFMT3_HUMAN	226	EEF1AKMT3 FAM119B HCA557A METTL21B	x				EEF1A lysine methyltransferase 3 (EC 2.1.1.-) (Hepatocellular carcinoma-associated antigen 557a) (Methyltransferase-like protein 21B) (Protein-lysine methyltransferase METTL21B) (eEF1A-KMT3)	FUNCTION: Protein-lysine methyltransferase that selectively mono-, di- and trimethylates 'Lys-165' of the translation elongation factors EEF1A1 and EEF1A2 in an aminoacyl-tRNA and GTP-dependent manner. EEF1A1 methylation by EEF1AKMT3 is dynamic as well as inducible by stress conditions, such as ER-stress, and plays a regulatory role on mRNA translation. {ECO:0000269|PubMed:28108655, ECO:0000269|P…
SKA1	HGNC:28109	Q96BD8	SKA1_HUMAN	255	SKA1 C18orf24	x				Spindle and kinetochore-associated protein 1	FUNCTION: Component of the SKA1 complex, a microtubule-binding subcomplex of the outer kinetochore that is essential for proper chromosome segregation (PubMed:17093495, PubMed:19289083, PubMed:23085020). Required for timely anaphase onset during mitosis, when chromosomes undergo bipolar attachment on spindle microtubules leading to silencing of the spindle checkpoint (PubMed:17093495). The SKA1 c…
PINX1	HGNC:30046	Q96BK5	PINX1_HUMAN	328	PINX1 LPTL LPTS	x				PIN2/TERF1-interacting telomerase inhibitor 1 (Liver-related putative tumor suppressor) (Pin2-interacting protein X1) (Protein 67-11-3) (TRF1-interacting protein 1)	FUNCTION: Microtubule-binding protein essential for faithful chromosome segregation. Mediates TRF1 and TERT accumulation in nucleolus and enhances TRF1 binding to telomeres. Inhibits telomerase activity. May inhibit cell proliferation and act as tumor suppressor. {ECO:0000269|PubMed:15381700, ECO:0000269|PubMed:17198684, ECO:0000269|PubMed:19117989, ECO:0000269|PubMed:19265708, ECO:0000269|PubMed…
ARL8A	HGNC:25192	Q96BM9	ARL8A_HUMAN	186	ARL8A ARL10B GIE2	x				ADP-ribosylation factor-like protein 8A (ADP-ribosylation factor-like protein 10B) (Novel small G protein indispensable for equal chromosome segregation 2)	FUNCTION: Plays a role in lysosome motility (By similarity). In neurons, mediates the anterograde axonal long-range transport of presynaptic lysosome-related vesicles required for presynaptic biogenesis and synaptic function (By similarity). May play a role in chromosome segregation (By similarity). {ECO:0000250|UniProtKB:Q9CQW2, ECO:0000250|UniProtKB:Q9NVJ2}.
ENTR1	HGNC:10667	Q96C92	ENTR1_HUMAN	435	ENTR1 SDCCAG3	x				Endosome-associated-trafficking regulator 1 (Antigen NY-CO-3) (Serologically defined colon cancer antigen 3)	FUNCTION: Endosome-associated protein that plays a role in membrane receptor sorting, cytokinesis and ciliogenesis (PubMed:23108400, PubMed:25278552, PubMed:27767179). Involved in the endosome-to-plasma membrane trafficking and recycling of SNX27-retromer-dependent cargo proteins, such as GLUT1 (PubMed:25278552). Involved in the regulation of cytokinesis; the function may involve PTPN13 and GIT1 …
LRRC45	HGNC:28302	Q96CN5	LRC45_HUMAN	670	LRRC45	x				Leucine-rich repeat-containing protein 45	FUNCTION: Component of the proteinaceous fiber-like linker between two centrioles, required for centrosome cohesion. {ECO:0000269|PubMed:24035387}.
HAUS1	HGNC:25174	Q96CS2	HAUS1_HUMAN	278	HAUS1 CCDC5 HEIC	x				HAUS augmin-like complex subunit 1 (Coiled-coil domain-containing protein 5) (Enhancer of invasion-cluster) (HEI-C)	FUNCTION: Contributes to mitotic spindle assembly, maintenance of centrosome integrity and completion of cytokinesis as part of the HAUS augmin-like complex. {ECO:0000269|PubMed:15082789, ECO:0000269|PubMed:19369198, ECO:0000269|PubMed:19427217}.
TUBGCP3	HGNC:18598	Q96CW5	GCP3_HUMAN	907	TUBGCP3 GCP3	x				Gamma-tubulin complex component 3 (GCP-3) (hGCP3) (Gamma-ring complex protein 104 kDa) (h104p) (hGrip104) (Spindle pole body protein Spc98 homolog) (hSpc98)	FUNCTION: Gamma-tubulin complex is necessary for microtubule nucleation at the centrosome.
RMDN1	HGNC:24285	Q96DB5	RMD1_HUMAN	314	RMDN1 FAM82B CGI-90	x				Regulator of microtubule dynamics protein 1 (RMD-1) (hRMD-1) (Protein FAM82B)
TBC1D31	HGNC:30888	Q96DN5	TBC31_HUMAN	1066	TBC1D31 WDR67	x				TBC1 domain family member 31 (WD repeat-containing protein 67)
SPACA9	HGNC:1367	Q96E40	SACA9_HUMAN	222	SPACA9 C9orf9	x				Sperm acrosome-associated protein 9
SPDL1	HGNC:26010	Q96EA4	SPDLY_HUMAN	605	SPDL1 CCDC99	x				Protein Spindly (hSpindly) (Arsenite-related gene 1 protein) (Coiled-coil domain-containing protein 99) (Rhabdomyosarcoma antigen MU-RMS-40.4A) (Spindle apparatus coiled-coil domain-containing protein 1)	FUNCTION: Required for the localization of dynein and dynactin to the mitotic kintochore. Dynein is believed to control the initial lateral interaction between the kinetochore and spindle microtubules and to facilitate the subsequent formation of end-on kinetochore-microtubule attachments mediated by the NDC80 complex. Also required for correct spindle orientation. Does not appear to be required …
HOOK2	HGNC:19885	Q96ED9	HOOK2_HUMAN	719	HOOK2	x				Protein Hook homolog 2 (h-hook2) (hHK2)	FUNCTION: Component of the FTS/Hook/FHIP complex (FHF complex). The FHF complex may function to promote vesicle trafficking and/or fusion via the homotypic vesicular protein sorting complex (the HOPS complex). Contributes to the establishment and maintenance of centrosome function. May function in the positioning or formation of aggresomes, which are pericentriolar accumulations of misfolded prot…
DYNC2I2	HGNC:28296	Q96EX3	DC2I2_HUMAN	536	DYNC2I2 WDR34	x				Cytoplasmic dynein 2 intermediate chain 2 (Dynein 2 intermediate chain 2) (WD repeat-containing protein 34)	FUNCTION: Acts as one of several non-catalytic accessory components of the cytoplasmic dynein 2 complex (dynein-2 complex), a motor protein complex that drives the movement of cargos along microtubules within cilia and flagella in concert with the intraflagellar transport (IFT) system (PubMed:25205765, PubMed:29742051). DYNC2I2 plays a major role in retrograde ciliary protein trafficking and in c…
MVB12A	HGNC:25153	Q96EY5	MB12A_HUMAN	273	MVB12A CFBP FAM125A	x				Multivesicular body subunit 12A (CIN85/CD2AP family-binding protein) (ESCRT-I complex subunit MVB12A) (Protein FAM125A)	FUNCTION: Component of the ESCRT-I complex, a regulator of vesicular trafficking process. Required for the sorting of endocytic ubiquitinated cargos into multivesicular bodies. May be involved in the ligand-mediated internalization and down-regulation of EGF receptor. {ECO:0000269|PubMed:16895919}.
DDX11	HGNC:2736	Q96FC9	DDX11_HUMAN	970	DDX11 CHL1 CHLR1 KRG2	x				ATP-dependent DNA helicase DDX11 (EC 3.6.4.12) (CHL1-related protein 1) (hCHLR1) (DEAD/H-box protein 11) (Keratinocyte growth factor-regulated gene 2 protein) (KRG-2)	FUNCTION: DNA-dependent ATPase and ATP-dependent DNA helicase that participates in various functions in genomic stability, including DNA replication, DNA repair and heterochromatin organization as well as in ribosomal RNA synthesis (PubMed:10648783, PubMed:21854770, PubMed:23797032, PubMed:26089203, PubMed:26503245). Its double-stranded DNA helicase activity requires either a minimal 5'-single-st…
DYNLL2	HGNC:24596	Q96FJ2	DYL2_HUMAN	89	DYNLL2 DLC2	x				Dynein light chain 2, cytoplasmic (8 kDa dynein light chain b) (DLC8b) (Dynein light chain LC8-type 2)	FUNCTION: Acts as one of several non-catalytic accessory components of the cytoplasmic dynein 1 complex that are thought to be involved in linking dynein to cargos and to adapter proteins that regulate dynein function. Cytoplasmic dynein 1 acts as a motor for the intracellular retrograde motility of vesicles and organelles along microtubules. May play a role in changing or maintaining the spatial…
AURKB	HGNC:11390	Q96GD4	AURKB_HUMAN	344	AURKB AIK2 AIM1 AIRK2 ARK2 STK1 STK12 STK5	x				Aurora kinase B (EC 2.7.11.1) (Aurora 1) (Aurora- and IPL1-like midbody-associated protein 1) (AIM-1) (Aurora/IPL1-related kinase 2) (ARK-2) (Aurora-related kinase 2) (STK-1) (Serine/threonine-protein kinase 12) (Serine/threonine-protein kinase 5) (Serine/threonine-protein kinase aurora-B)	FUNCTION: Serine/threonine-protein kinase component of the chromosomal passenger complex (CPC), a complex that acts as a key regulator of mitosis (PubMed:11516652, PubMed:12925766, PubMed:14610074, PubMed:14722118). The CPC complex has essential functions at the centromere in ensuring correct chromosome alignment and segregation and is required for chromatin-induced microtubule stabilization and …
CEP95	HGNC:25141	Q96GE4	CEP95_HUMAN	821	CEP95 CCDC45 CEP45	x				Centrosomal protein of 95 kDa (Cep95) (Coiled-coil domain-containing protein 45)
MASTL	HGNC:19042	Q96GX5	GWL_HUMAN	879	MASTL GW GWL THC2	x				Serine/threonine-protein kinase greatwall (GW) (GWL) (hGWL) (EC 2.7.11.1) (Microtubule-associated serine/threonine-protein kinase-like) (MAST-L)	FUNCTION: Serine/threonine kinase that plays a key role in M phase by acting as a regulator of mitosis entry and maintenance. Acts by promoting the inactivation of protein phosphatase 2A (PP2A) during M phase: does not directly inhibit PP2A but acts by mediating phosphorylation and subsequent activation of ARPP19 and ENSA at 'Ser-62' and 'Ser-67', respectively. ARPP19 and ENSA are phosphatase inh…
MARK4	HGNC:13538	Q96GZ3	Q96GZ3_HUMAN	79	MARK4	x				Non-specific serine/threonine protein kinase (EC 2.7.11.1)
GRAMD2B	HGNC:24911	Q96HH9	GRM2B_HUMAN	432	GRAMD2B GRAMD3 NS3TP2	x				GRAM domain-containing protein 2B (HCV NS3-transactivated protein 2)
BOD1	HGNC:25114	Q96IK1	BOD1_HUMAN	185	BOD1 FAM44B	x				Biorientation of chromosomes in cell division protein 1 (Biorientation defective protein 1) (Protein FAM44B)	FUNCTION: Required for proper chromosome biorientation through the detection or correction of syntelic attachments in mitotic spindles. {ECO:0000269|PubMed:17938248}.
CDK5RAP3	HGNC:18673	Q96JB5	CK5P3_HUMAN	506	CDK5RAP3 IC53 LZAP MSTP016 OK/SW-cl.114 PP1553	x				CDK5 regulatory subunit-associated protein 3 (CDK5 activator-binding protein C53) (LXXLL/leucine-zipper-containing ARF-binding protein) (Protein HSF-27)	FUNCTION: Substrate adapter for ufmylation, the covalent attachment of the ubiquitin-like modifier UFM1 to substrate proteins, in response to endoplasmic reticulum stress (PubMed:23152784, PubMed:30635284). Negatively regulates NF-kappa-B-mediated gene transcription through the control of RELA phosphorylation (PubMed:17785205, PubMed:20228063). Probable tumor suppressor initially identified as a …
MAP6	HGNC:6868	Q96JE9	MAP6_HUMAN	813	MAP6 KIAA1878	x				Microtubule-associated protein 6 (MAP-6) (Stable tubule-only polypeptide) (STOP)	FUNCTION: Involved in microtubule stabilization in many cell types, including neuronal cells (By similarity). Specifically has microtubule cold stabilizing activity (By similarity). Involved in dendrite morphogenesis and maintenance by regulating lysosomal trafficking via its interaction with TMEM106B (PubMed:24357581). Regulates KIF5A-mediated axonal cargo transport (By similarity). Regulates ax…
CHAMP1	HGNC:20311	Q96JM3	CHAP1_HUMAN	812	CHAMP1 C13orf8 CAMP CHAMP KIAA1802 ZNF828	x				Chromosome alignment-maintaining phosphoprotein 1 (Zinc finger protein 828)	FUNCTION: Required for proper alignment of chromosomes at metaphase and their accurate segregation during mitosis. Involved in the maintenance of spindle microtubules attachment to the kinetochore during sister chromatid biorientation. May recruit CENPE and CENPF to the kinetochore. {ECO:0000269|PubMed:21063390}.
ZFYVE19	HGNC:20758	Q96K21	ANCHR_HUMAN	471	ZFYVE19 ANCHR MPFYVE	x				Abscission/NoCut checkpoint regulator (ANCHR) (MLL partner containing FYVE domain) (Zinc finger FYVE domain-containing protein 19)	FUNCTION: Key regulator of abscission step in cytokinesis: part of the cytokinesis checkpoint, a process required to delay abscission to prevent both premature resolution of intercellular chromosome bridges and accumulation of DNA damage. Together with CHMP4C, required to retain abscission-competent VPS4 (VPS4A and/or VPS4B) at the midbody ring until abscission checkpoint signaling is terminated …
RITA1	HGNC:25925	Q96K30	RITA1_HUMAN	269	RITA1 C12orf52 RITA PSEC0043	x				RBPJ-interacting and tubulin-associated protein 1 (RBPJ-interacting and tubulin-associated protein)	FUNCTION: Tubulin-binding protein that acts as a negative regulator of Notch signaling pathway. Shuttles between the cytoplasm and the nucleus and mediates the nuclear export of RBPJ/RBPSUH, thereby preventing the interaction between RBPJ/RBPSUH and NICD product of Notch proteins (Notch intracellular domain), leading to down-regulate Notch-mediated transcription. May play a role in neurogenesis. …
WDR90	HGNC:26960	Q96KV7	WDR90_HUMAN	1748	WDR90 C16orf15 C16orf16 C16orf17 C16orf18 C16orf19 KIAA1924	x				WD repeat-containing protein 90	FUNCTION: Required for efficient primary cilium formation. {ECO:0000269|PubMed:28781053}.
MARK4	HGNC:13538	Q96L34	MARK4_HUMAN	752	MARK4 KIAA1860 MARKL1	x				MAP/microtubule affinity-regulating kinase 4 (EC 2.7.11.1) (MAP/microtubule affinity-regulating kinase-like 1)	FUNCTION: Serine/threonine-protein kinase (PubMed:15009667, PubMed:14594945, PubMed:23666762, PubMed:23184942). Phosphorylates the microtubule-associated protein MAPT/TAU (PubMed:14594945, PubMed:23666762). Also phosphorylates the microtubule-associated proteins MAP2 and MAP4 (PubMed:14594945). Involved in regulation of the microtubule network, causing reorganization of microtubules into bundles …
KIF16B	HGNC:15869	Q96L93	KI16B_HUMAN	1317	KIF16B C20orf23 KIAA1590 SNX23	x				Kinesin-like protein KIF16B (Sorting nexin-23)	FUNCTION: Plus end-directed microtubule-dependent motor protein involved in endosome transport and receptor recycling and degradation. Regulates the plus end motility of early endosomes and the balance between recycling and degradation of receptors such as EGF receptor (EGFR) and FGF receptor (FGFR). Regulates the Golgi to endosome transport of FGFR-containing vesicles during early development, a…
CEP19	HGNC:28209	Q96LK0	CEP19_HUMAN	163	CEP19 C3orf34 HSD5	x				Centrosomal protein of 19 kDa (Cep19)	FUNCTION: Required for ciliation (PubMed:28625565, PubMed:28428259, PubMed:28659385). Recruits the RABL2B GTPase to the ciliary base to initiate ciliation. After specifically capturing the activated GTP-bound RABL2B, the CEP19-RABL2B complex binds intraflagellar transport (IFT) complex B from the large pool pre-docked at the base of the cilium and thus triggers its entry into the cilia (PubMed:28…
RMDN2	HGNC:26567	Q96LZ7	RMD2_HUMAN	410	RMDN2 FAM82A FAM82A1 BLOCK18 UNQ9371/PRO34163	x				Regulator of microtubule dynamics protein 2 (RMD-2) (hRMD-2) (Protein FAM82A1)
C10orf90	HGNC:26563	Q96M02	CJ090_HUMAN	699	C10orf90 FATS	x				(E2-independent) E3 ubiquitin-conjugating enzyme FATS (EC 2.3.2.-) (Centrosomal protein C10orf90) (E2/E3 hybrid ubiquitin-protein ligase FATS) (Fragile-site associated tumor suppressor homolog) (FATS)	FUNCTION: Tumor suppressor that is required to sustain G2/M checkpoint after DNA damage. Acts as a p53/TP53 activator by inhibiting MDM2 binding to p53/TP53 and stimulating non-proteolytic polyubiquitination of p53/TP53. Exhibits ubiquitin ligase (E3) activity and assemble ubiquitin polymers through 'Lys-11'- (K11-), 'Lys-29'- (K29-) and 'Lys-63'- (K63)-linkages, independently of the ubiquitin-co…
HYLS1	HGNC:26558	Q96M11	HYLS1_HUMAN	299	HYLS1 HLS	x				Hydrolethalus syndrome protein 1	FUNCTION: Plays a role in ciliogenesis. {ECO:0000250|UniProtKB:A0A1L8ER70, ECO:0000250|UniProtKB:Q95X94}.
ODAD1	HGNC:26560	Q96M63	ODAD1_HUMAN	670	ODAD1 CCDC114	x				Outer dynein arm-docking complex subunit 1 (Coiled-coil domain-containing protein 114)	FUNCTION: Component of the outer dynein arm-docking complex (ODA-DC) that mediates outer dynein arms (ODA) binding onto the doublet microtubule. {ECO:0000269|PubMed:27486780, ECO:0000305|PubMed:23261302, ECO:0000305|PubMed:23261303}.
CEP63	HGNC:25815	Q96MT8	CEP63_HUMAN	703	CEP63	x				Centrosomal protein of 63 kDa (Cep63)	FUNCTION: Required for normal spindle assembly. Plays a key role in mother-centriole-dependent centriole duplication; the function seems also to involve CEP152, CDK5RAP2 and WDR62 through a stepwise assembled complex at the centrosome that recruits CDK2 required for centriole duplication. Reported to be required for centrosomal recruitment of CEP152; however, this function has been questioned (Pu…
FAM161B	HGNC:19854	Q96MY7	F161B_HUMAN	647	FAM161B C14orf44	x				Protein FAM161B
CEP20	HGNC:26435	Q96NB1	CEP20_HUMAN	174	CEP20 C16orf63 FOPNL FOR20 PHSECRG2	x				Centrosomal protein 20 (FGFR1OP N-terminal-like protein) (FOP-related protein of 20 kDa) (LisH domain-containing protein FOPNL)	FUNCTION: Involved in the biogenesis of cilia (PubMed:20551181). Required for the recruitment of PLK1 to centrosomes and S phase progression (PubMed:24018379). {ECO:0000269|PubMed:20551181, ECO:0000269|PubMed:24018379}.
SCLT1	HGNC:26406	Q96NL6	SCLT1_HUMAN	688	SCLT1 SAP1	x				Sodium channel and clathrin linker 1 (Sodium channel-associated protein 1)	FUNCTION: Adapter protein that links SCN10A to clathrin. Regulates SCN10A channel activity, possibly by promoting channel internalization (By similarity). {ECO:0000250}.
ADCY10	HGNC:21285	Q96PN6	ADCYA_HUMAN	1610	ADCY10 SAC	x				Adenylate cyclase type 10 (EC 4.6.1.1) (AH-related protein) (Adenylate cyclase homolog) (Germ cell soluble adenylyl cyclase) (hsAC) (sAC) (Testicular soluble adenylyl cyclase)	FUNCTION: Catalyzes the formation of the signaling molecule cAMP (PubMed:12609998, PubMed:15659711, PubMed:24616449, PubMed:25040695, PubMed:24567411). May function as sensor that mediates responses to changes in cellular bicarbonate and CO(2) levels (PubMed:15659711, PubMed:17591988). Has a critical role in mammalian spermatogenesis by producing the cAMP which regulates cAMP-responsive nuclear f…
NEK1	HGNC:7744	Q96PY6	NEK1_HUMAN	1258	NEK1 KIAA1901	x				Serine/threonine-protein kinase Nek1 (EC 2.7.11.1) (Never in mitosis A-related kinase 1) (NimA-related protein kinase 1) (Renal carcinoma antigen NY-REN-55)	FUNCTION: Phosphorylates serines and threonines, but also appears to possess tyrosine kinase activity (PubMed:20230784). Involved in DNA damage checkpoint control and for proper DNA damage repair (PubMed:20230784). In response to injury that includes DNA damage, NEK1 phosphorylates VDAC1 to limit mitochondrial cell death (PubMed:20230784). May be implicated in the control of meiosis (By similarit…
KIF20B	HGNC:7212	Q96Q89	KI20B_HUMAN	1820	KIF20B KRMP1 MPHOSPH1	x				Kinesin-like protein KIF20B (Cancer/testis antigen 90) (CT90) (Kinesin family member 20B) (Kinesin-related motor interacting with PIN1) (M-phase phosphoprotein 1) (MPP1)	FUNCTION: Plus-end-directed motor enzyme that is required for completion of cytokinesis (PubMed:11470801, PubMed:12740395). Required for proper midbody organization and abscission in polarized cortical stem cells. Plays a role in the regulation of neuronal polarization by mediating the transport of specific cargos. Participates in the mobilization of SHTN1 and in the accumulation of PIP3 in the g…
ALPK1	HGNC:20917	Q96QP1	ALPK1_HUMAN	1244	ALPK1 KIAA1527 LAK	x				Alpha-protein kinase 1 (EC 2.7.11.1) (Chromosome 4 kinase) (Lymphocyte alpha-protein kinase)	FUNCTION: Serine/threonine-protein kinase that detects bacterial pathogen-associated molecular pattern metabolites (PAMPs) and initiates an innate immune response, a critical step for pathogen elimination and engagement of adaptive immunity (PubMed:28877472, PubMed:28222186, PubMed:30111836). Specifically recognizes and binds ADP-D-glycero-beta-D-manno-heptose (ADP-Heptose), a potent PAMP present…
SPAG5	HGNC:13452	Q96R06	SPAG5_HUMAN	1193	SPAG5	x				Sperm-associated antigen 5 (Astrin) (Deepest) (Mitotic spindle-associated protein p126) (MAP126)	FUNCTION: Essential component of the mitotic spindle required for normal chromosome segregation and progression into anaphase (PubMed:11724960, PubMed:12356910, PubMed:27462074). Required for chromosome alignment, normal timing of sister chromatid segregation, and maintenance of spindle pole architecture (PubMed:17664331, PubMed:27462074). In complex with SKAP, promotes stable microtubule-kinetoc…
BBS4	HGNC:969	Q96RK4	BBS4_HUMAN	519	BBS4	x				Bardet-Biedl syndrome 4 protein	FUNCTION: The BBSome complex is thought to function as a coat complex required for sorting of specific membrane proteins to the primary cilia. The BBSome complex is required for ciliogenesis but is dispensable for centriolar satellite function. This ciliogenic function is mediated in part by the Rab8 GDP/GTP exchange factor, which localizes to the basal body and contacts the BBSome. Rab8(GTP) ent…
TUBGCP6	HGNC:18127	Q96RT7	GCP6_HUMAN	1819	TUBGCP6 GCP6 KIAA1669	x				Gamma-tubulin complex component 6 (GCP-6)	FUNCTION: Gamma-tubulin complex is necessary for microtubule nucleation at the centrosome. {ECO:0000269|PubMed:11694571}.
TUBGCP5	HGNC:18600	Q96RT8	GCP5_HUMAN	1024	TUBGCP5 GCP5 KIAA1899	x				Gamma-tubulin complex component 5 (GCP-5)	FUNCTION: Gamma-tubulin complex is necessary for microtubule nucleation at the centrosome.
IFT140	HGNC:29077	Q96RY7	IF140_HUMAN	1462	IFT140 KIAA0590 WDTC2	x				Intraflagellar transport protein 140 homolog (WD and tetratricopeptide repeats protein 2)	FUNCTION: Component of the IFT complex A (IFT-A), a complex required for retrograde ciliary transport and entry into cilia of G protein-coupled receptors (GPCRs) (PubMed:20889716, PubMed:22503633). Plays a pivotal role in proper development and function of ciliated cells through its role in ciliogenesis and/or cilium maintenance (PubMed:22503633). Required for the development and maintenance of t…
CDK5RAP2	HGNC:18672	Q96SN8	CK5P2_HUMAN	1893	CDK5RAP2 CEP215 KIAA1633	x				CDK5 regulatory subunit-associated protein 2 (CDK5 activator-binding protein C48) (Centrosome-associated protein 215)	FUNCTION: Potential regulator of CDK5 activity via its interaction with CDK5R1. Negative regulator of centriole disengagement (licensing) which maintains centriole engagement and cohesion. Involved in regulation of mitotic spindle orientation (By similarity). Plays a role in the spindle checkpoint activation by acting as a transcriptional regulator of both BUBR1 and MAD2 promoter. Together with E…
CEP89	HGNC:25907	Q96ST8	CEP89_HUMAN	783	CEP89 CCDC123	x				Centrosomal protein of 89 kDa (Cep89) (Centrosomal protein 123) (Cep123) (Coiled-coil domain-containing protein 123)	FUNCTION: Required for ciliogenesis. Also plays a role in mitochondrial metabolism where it may modulate complex IV activity. {ECO:0000269|PubMed:23348840, ECO:0000269|PubMed:23575228}.
MMS19	HGNC:13824	Q96T76	MMS19_HUMAN	1030	MMS19 MMS19L	x				MMS19 nucleotide excision repair protein homolog (hMMS19) (MET18 homolog) (MMS19-like protein)	FUNCTION: Key component of the cytosolic iron-sulfur protein assembly (CIA) complex, a multiprotein complex that mediates the incorporation of iron-sulfur cluster into apoproteins specifically involved in DNA metabolism and genomic integrity (PubMed:29848660). In the CIA complex, MMS19 acts as an adapter between early-acting CIA components and a subset of cellular target iron-sulfur proteins such…
RMDN3	HGNC:25550	Q96TC7	RMD3_HUMAN	470	RMDN3 FAM82A2 FAM82C PTPIP51 hucep-10 UNQ3122/PRO10274	x				Regulator of microtubule dynamics protein 3 (RMD-3) (hRMD-3) (Cerebral protein 10) (Protein FAM82A2) (Protein FAM82C) (Protein tyrosine phosphatase-interacting protein 51) (TCPTP-interacting protein 51)	FUNCTION: Involved in cellular calcium homeostasis regulation. May participate in differentiation and apoptosis of keratinocytes. Overexpression induces apoptosis. {ECO:0000269|PubMed:16820967, ECO:0000269|PubMed:22131369}.
GAS2L1	HGNC:16955	Q99501	GA2L1_HUMAN	681	GAS2L1 GAR22	x				GAS2-like protein 1 (GAS2-related protein on chromosome 22) (Growth arrest-specific protein 2-like 1)	FUNCTION: Involved in the cross-linking of microtubules and microfilaments (PubMed:12584248, PubMed:24706950). Regulates microtubule dynamics and stability by interacting with microtubule plus-end tracking proteins, such as MAPRE1, to regulate microtubule growth along actin stress fibers (PubMed:24706950). {ECO:0000269|PubMed:12584248, ECO:0000269|PubMed:24706950}.
MPHOSPH9	HGNC:7215	Q99550	MPP9_HUMAN	1183	MPHOSPH9 MPP9	x				M-phase phosphoprotein 9	FUNCTION: Negatively regulates cilia formation by recruiting the CP110-CEP97 complex (a negative regulator of ciliogenesis) at the distal end of the mother centriole in ciliary cells (PubMed:30375385). At the beginning of cilia formation, MPHOSPH9 undergoes TTBK2-mediated phosphorylation and degradation via the ubiquitin-proteasome system and removes itself and the CP110-CEP97 complex from the di…
PKP4	HGNC:9026	Q99569	PKP4_HUMAN	1192	PKP4	x				Plakophilin-4 (p0071)	FUNCTION: Plays a role as a regulator of Rho activity during cytokinesis. May play a role in junctional plaques. {ECO:0000269|PubMed:17115030}.
KIF2C	HGNC:6393	Q99661	KIF2C_HUMAN	725	KIF2C KNSL6	x				Kinesin-like protein KIF2C (Kinesin-like protein 6) (Mitotic centromere-associated kinesin) (MCAK)	FUNCTION: In complex with KIF18B, constitutes the major microtubule plus-end depolymerizing activity in mitotic cells (PubMed:21820309). Regulates the turnover of microtubules at the kinetochore and functions in chromosome segregation during mitosis (PubMed:19060894). Plays a role in chromosome congression and is required for the lateral to end-on conversion of the chromosome-microtubule attachme…
LYST	HGNC:1968	Q99698	LYST_HUMAN	3801	LYST CHS CHS1	x				Lysosomal-trafficking regulator (Beige homolog)	FUNCTION: Adapter protein that regulates and/or fission of intracellular vesicles such as lysosomes (PubMed:11984006, PubMed:25216107). Might regulate trafficking of effectors involved in exocytosis (PubMed:25425525). In cytotoxic T-cells and natural killer (NK) cells, has role in the regulation of size, number and exocytosis of lytic granules (PubMed:26478006). In macrophages and dendritic cells…
CIB1	HGNC:16920	Q99828	CIB1_HUMAN	191	CIB1 CIB KIP PRKDCIP	x				Calcium and integrin-binding protein 1 (CIB) (Calcium- and integrin-binding protein) (CIBP) (Calmyrin) (DNA-PKcs-interacting protein) (Kinase-interacting protein) (KIP) (SNK-interacting protein 2-28) (SIP2-28)	FUNCTION: Calcium-binding protein that plays a role in the regulation of numerous cellular processes, such as cell differentiation, cell division, cell proliferation, cell migration, thrombosis, angiogenesis, cardiac hypertrophy and apoptosis. Involved in bone marrow megakaryocyte differentiation by negatively regulating thrombopoietin-mediated signaling pathway. Participates in the endomitotic c…
CCT7	HGNC:1622	Q99832	TCPH_HUMAN	543	CCT7 CCTH NIP7-1	x				T-complex protein 1 subunit eta (TCP-1-eta) (CCT-eta) (HIV-1 Nef-interacting protein) [Cleaved into: T-complex protein 1 subunit eta, N-terminally processed]	FUNCTION: Component of the chaperonin-containing T-complex (TRiC), a molecular chaperone complex that assists the folding of proteins upon ATP hydrolysis (PubMed:25467444). The TRiC complex mediates the folding of WRAP53/TCAB1, thereby regulating telomere maintenance (PubMed:25467444). The TRiC complex plays a role in the folding of actin and tubulin (Probable). {ECO:0000269|PubMed:25467444, ECO:…
HAUS7	HGNC:32979	Q99871	HAUS7_HUMAN	368	HAUS7 UCHL5IP UIP1	x				HAUS augmin-like complex subunit 7 (26S proteasome-associated UCH37-interacting protein 1) (UCHL5-interacting protein) (X-linked protein STS1769)	FUNCTION: Contributes to mitotic spindle assembly, maintenance of centrosome integrity and completion of cytokinesis as part of the HAUS augmin-like complex. {ECO:0000269|PubMed:19369198, ECO:0000269|PubMed:19427217}.
AKAP9	HGNC:379	Q99996	AKAP9_HUMAN	3907	AKAP9 AKAP350 AKAP450 KIAA0803	x				A-kinase anchor protein 9 (AKAP-9) (A-kinase anchor protein 350 kDa) (AKAP 350) (hgAKAP 350) (A-kinase anchor protein 450 kDa) (AKAP 450) (AKAP 120-like protein) (Centrosome- and Golgi-localized PKN-associated protein) (CG-NAP) (Protein hyperion) (Protein kinase A-anchoring protein 9) (PRKA9) (Protein yotiao)	FUNCTION: Scaffolding protein that assembles several protein kinases and phosphatases on the centrosome and Golgi apparatus. Required to maintain the integrity of the Golgi apparatus (PubMed:10202149, PubMed:15047863). Required for microtubule nucleation at the cis-side of the Golgi apparatus (PubMed:15047863, PubMed:19242490). Required for association of the centrosomes with the poles of the bip…
B9D2	HGNC:28636	Q9BPU9	B9D2_HUMAN	175	B9D2 MKSR2	x				B9 domain-containing protein 2 (MKS1-related protein 2)	FUNCTION: Component of the tectonic-like complex, a complex localized at the transition zone of primary cilia and acting as a barrier that prevents diffusion of transmembrane proteins between the cilia and plasma membranes. {ECO:0000269|PubMed:21763481}.
SELENOS	HGNC:30396	Q9BQE4	SELS_HUMAN	189	SELENOS SELS VIMP AD-015 SBBI8	x				Selenoprotein S (SelS) (VCP-interacting membrane protein)	FUNCTION: Involved in the degradation process of misfolded endoplasmic reticulum (ER) luminal proteins. Participates in the transfer of misfolded proteins from the ER to the cytosol, where they are destroyed by the proteasome in a ubiquitin-dependent manner. Probably acts by serving as a linker between DERL1, which mediates the retrotranslocation of misfolded proteins into the cytosol, and the AT…
CCDC77	HGNC:28203	Q9BR77	CCD77_HUMAN	488	CCDC77	x				Coiled-coil domain-containing protein 77
REEP2	HGNC:17975	Q9BRK0	REEP2_HUMAN	252	REEP2 C5orf19 SGC32445	x				Receptor expression-enhancing protein 2	FUNCTION: Required for endoplasmic reticulum (ER) network formation, shaping and remodeling. May enhance the cell surface expression of odorant receptors (By similarity). {ECO:0000250, ECO:0000269|PubMed:24388663}.
TUBGCP2	HGNC:18599	Q9BSJ2	GCP2_HUMAN	902	TUBGCP2 GCP2	x				Gamma-tubulin complex component 2 (GCP-2) (hGCP2) (Gamma-ring complex protein 103 kDa) (h103p) (hGrip103) (Spindle pole body protein Spc97 homolog) (hSpc97)	FUNCTION: Gamma-tubulin complex is necessary for microtubule nucleation at the centrosome. Plays a role in neuronal migration. {ECO:0000269|PubMed:31630790, ECO:0000269|PubMed:9566967}.
CRACR2A	HGNC:28657	Q9BSW2	EFC4B_HUMAN	731	CRACR2A EFCAB4B RAB46	x				EF-hand calcium-binding domain-containing protein 4B (Calcium release-activated calcium channel regulator 2A) (CRAC channel regulator 2A) (Calcium release-activated channel regulator 2A) (Ras-related protein Rab-46)	FUNCTION: [Isoform 1]: Ca(2+)-binding protein that plays a key role in store-operated Ca(2+) entry (SOCE) in T-cells by regulating CRAC channel activation. Acts as a cytoplasmic calcium-sensor that facilitates the clustering of ORAI1 and STIM1 at the junctional regions between the plasma membrane and the endoplasmic reticulum upon low Ca(2+) concentration. It thereby regulates CRAC channel activa…
HAUS8	HGNC:30532	Q9BT25	HAUS8_HUMAN	410	HAUS8 HICE1	x				HAUS augmin-like complex subunit 8 (HEC1/NDC80-interacting centrosome-associated protein 1) (Sarcoma antigen NY-SAR-48)	FUNCTION: Contributes to mitotic spindle assembly, maintenance of centrosome integrity and completion of cytokinesis as part of the HAUS augmin-like complex. {ECO:0000269|PubMed:18362163, ECO:0000269|PubMed:19369198, ECO:0000269|PubMed:19427217}.
TCHP	HGNC:28135	Q9BT92	TCHP_HUMAN	498	TCHP	x				Trichoplein keratin filament-binding protein (Protein TCHP) (Mitochondrial protein with oncostatic activity) (Mitostatin) (Tumor suppressor protein)	FUNCTION: Tumor suppressor which has the ability to inhibit cell growth and be pro-apoptotic during cell stress. Inhibits cell growth in bladder and prostate cancer cells by a down-regulation of HSPB1 by inhibiting its phosphorylation. May act as a 'capping' or 'branching' protein for keratin filaments in the cell periphery. May regulate K8/K18 filament and desmosome organization mainly at the ap…
DCTN5	HGNC:24594	Q9BTE1	DCTN5_HUMAN	182	DCTN5	x				Dynactin subunit 5 (Dynactin subunit p25)
DCUN1D5	HGNC:28409	Q9BTE7	DCNL5_HUMAN	237	DCUN1D5 SCCRO5	x				DCN1-like protein 5 (DCNL5) (DCUN1 domain-containing protein 5) (Defective in cullin neddylation protein 1-like protein 5) (Squamous cell carcinoma-related oncogene 5)	FUNCTION: Contributes to the neddylation of all cullins by transferring NEDD8 from N-terminally acetylated NEDD8-conjugating E2s enzyme to different cullin C-terminal domain-RBX complexes which is necessary for the activation of cullin-RING E3 ubiquitin ligases (CRLs) (PubMed:26906416, PubMed:23201271, PubMed:19617556). May play a role in DNA damage response and may participate in cell proliferat…
FSD1	HGNC:13745	Q9BTV5	FSD1_HUMAN	496	FSD1 GLFND MIR1 VLP27	x				Fibronectin type III and SPRY domain-containing protein 1 (MID1-related protein 1) (Microtubule-associated protein GLFND)	FUNCTION: May be involved in microtubule organization and stabilization. {ECO:0000269|PubMed:12154070, ECO:0000269|PubMed:12445389}.
TBCD	HGNC:11581	Q9BTW9	TBCD_HUMAN	1192	TBCD KIAA0988 SSD1 TFCD PP1096	x				Tubulin-specific chaperone D (Beta-tubulin cofactor D) (tfcD) (SSD-1) (Tubulin-folding cofactor D)	FUNCTION: Tubulin-folding protein implicated in the first step of the tubulin folding pathway and required for tubulin complex assembly. Involved in the regulation of microtubule polymerization or depolymerization, it modulates microtubule dynamics by capturing GTP-bound beta-tubulin (TUBB). Its ability to interact with beta tubulin is regulated via its interaction with ARL2. Acts as a GTPase-act…
TUBB6	HGNC:20776	Q9BUF5	TBB6_HUMAN	446	TUBB6	x				Tubulin beta-6 chain (Tubulin beta class V)	FUNCTION: Tubulin is the major constituent of microtubules. It binds two moles of GTP, one at an exchangeable site on the beta chain and one at a non-exchangeable site on the alpha chain. {ECO:0000250|UniProtKB:P02557}.
CCDC28B	HGNC:28163	Q9BUN5	CC28B_HUMAN	200	CCDC28B	x				Coiled-coil domain-containing protein 28B	FUNCTION: Involved in ciliogenesis. Regulates cilia length through its interaction with MAPKAP1/SIN1 but independently of mTORC2 complex. Modulates mTORC2 complex assembly and function, possibly enhances AKT1 phosphorylation. Does not seem to modulate assembly and function of mTORC1 complex. {ECO:0000269|PubMed:23015189, ECO:0000269|PubMed:23727834}.
CEP250	HGNC:1859	Q9BV73	CP250_HUMAN	2442	CEP250 CEP2 CNAP1	x				Centrosome-associated protein CEP250 (250 kDa centrosomal protein) (Cep250) (Centrosomal Nek2-associated protein 1) (C-Nap1) (Centrosomal protein 2)	FUNCTION: May be involved in ciliogenesis (PubMed:28005958). Probably plays an important role in centrosome cohesion during interphase. {ECO:0000269|PubMed:28005958}.
KATNB1	HGNC:6217	Q9BVA0	KTNB1_HUMAN	655	KATNB1	x				Katanin p80 WD40 repeat-containing subunit B1 (Katanin p80 subunit B1) (p80 katanin)	FUNCTION: Participates in a complex which severs microtubules in an ATP-dependent manner. May act to target the enzymatic subunit of this complex to sites of action such as the centrosome. Microtubule severing may promote rapid reorganization of cellular microtubule arrays and the release of microtubules from the centrosome following nucleation. Microtubule release from the mitotic spindle poles …
TUBB2B	HGNC:30829	Q9BVA1	TBB2B_HUMAN	445	TUBB2B	x				Tubulin beta-2B chain	FUNCTION: Tubulin is the major constituent of microtubules (PubMed:23001566, PubMed:28013290, PubMed:26732629). It binds two moles of GTP, one at an exchangeable site on the beta chain and one at a non-exchangeable site on the alpha chain (By similarity). Plays a critical role in proper axon guidance in both central and peripheral axon tracts (PubMed:23001566). Implicated in neuronal migration (P…
KIFC3	HGNC:6326	Q9BVG8	KIFC3_HUMAN	833	KIFC3	x				Kinesin-like protein KIFC3	FUNCTION: Minus-end microtubule-dependent motor protein. Involved in apically targeted transport (By similarity). Required for zonula adherens maintenance. {ECO:0000250, ECO:0000269|PubMed:19041755}.
SPATA5L1	HGNC:28762	Q9BVQ7	SPA5L_HUMAN	753	SPATA5L1	x				Spermatogenesis-associated protein 5-like protein 1
KIAA0586	HGNC:19960	Q9BVV6	TALD3_HUMAN	1533	KIAA0586 TALPID3	x				Protein TALPID3	FUNCTION: Required for ciliogenesis and sonic hedgehog/SHH signaling. Required for the centrosomal recruitment of RAB8A and for the targeting of centriole satellite proteins to centrosomes such as of PCM1. May play a role in early ciliogenesis in the disappearance of centriolar satellites that preceeds ciliary vesicle formation (PubMed:24421332). Involved in regulation of cell intracellular organ…
KATNAL1	HGNC:28361	Q9BW62	KATL1_HUMAN	490	KATNAL1	x				Katanin p60 ATPase-containing subunit A-like 1 (Katanin p60 subunit A-like 1) (EC 5.6.1.1) (p60 katanin-like 1)	FUNCTION: Regulates microtubule dynamics in Sertoli cells, a process that is essential for spermiogenesis and male fertility. Severs microtubules in an ATP-dependent manner, promoting rapid reorganization of cellular microtubule arrays (By similarity). Has microtubule-severing activity in vitro (PubMed:26929214). {ECO:0000250|UniProtKB:Q8K0T4, ECO:0000269|PubMed:26929214}.
CEP41	HGNC:12370	Q9BYV8	CEP41_HUMAN	373	CEP41 TSGA14	x				Centrosomal protein of 41 kDa (Cep41) (Testis-specific gene A14 protein)	FUNCTION: Required during ciliogenesis for tubulin glutamylation in cilium. Probably acts by participating in the transport of TTLL6, a tubulin polyglutamylase, between the basal body and the cilium. {ECO:0000269|PubMed:22246503}.
WDR11	HGNC:13831	Q9BZH6	WDR11_HUMAN	1224	WDR11 BRWD2 KIAA1351 WDR15	x				WD repeat-containing protein 11 (Bromodomain and WD repeat-containing protein 2) (WD repeat-containing protein 15)	FUNCTION: Involved in the Hedgehog (Hh) signaling pathway, is essential for normal ciliogenesis (PubMed:29263200). Regulates the proteolytic processing of GLI3 and cooperates with the transcription factor EMX1 in the induction of downstream Hh pathway gene expression and gonadotropin-releasing hormone production (PubMed:29263200). WDR11 complex facilitates the tethering of Adaptor protein-1 compl…
TBL1XR1	HGNC:29529	Q9BZK7	TBL1R_HUMAN	514	TBL1XR1 IRA1 TBLR1	x				F-box-like/WD repeat-containing protein TBL1XR1 (Nuclear receptor corepressor/HDAC3 complex subunit TBLR1) (TBL1-related protein 1) (Transducin beta-like 1X-related protein 1)	FUNCTION: F-box-like protein involved in the recruitment of the ubiquitin/19S proteasome complex to nuclear receptor-regulated transcription units. Plays an essential role in transcription activation mediated by nuclear receptors. Probably acts as integral component of the N-Cor corepressor complex that mediates the recruitment of the 19S proteasome complex, leading to the subsequent proteasomal …
LRRCC1	HGNC:29373	Q9C099	LRCC1_HUMAN	1032	LRRCC1 CLERC KIAA1764	x				Leucine-rich repeat and coiled-coil domain-containing protein 1 (Centrosomal leucine-rich repeat and coiled-coil domain-containing protein)	FUNCTION: Required for the organization of the mitotic spindle. Maintains the structural integrity of centrosomes during mitosis. {ECO:0000269|PubMed:18728398}.
CEP295	HGNC:29366	Q9C0D2	CE295_HUMAN	2601	CEP295 KIAA1731	x				Centrosomal protein of 295 kDa	FUNCTION: Centriole-enriched microtubule-binding protein involved in centriole biogenesis (PubMed:20844083, PubMed:25131205, PubMed:27185865). Essential for the generation of the distal portion of new-born centrioles in a CENPJ- and CEP120-mediated elongation dependent manner during the cell cycle S/G2 phase after formation of the initiating cartwheel structure (PubMed:27185865). Required for the…
FHDC1	HGNC:29363	Q9C0D6	FHDC1_HUMAN	1143	FHDC1 INF1 KIAA1727	x				FH2 domain-containing protein 1 (Inverted formin-1)	FUNCTION: Microtubule-associated formin which regulates both actin and microtubule dynamics. Induces microtubule acetylation and stabilization and actin stress fiber formation (PubMed:18815276). Regulates Golgi ribbon formation (PubMed:26564798). Required for normal cilia assembly. Early in cilia assembly, may assist in the maturation and positioning of the centrosome/basal body, and once cilia a…
CEP44	HGNC:29356	Q9C0F1	CEP44_HUMAN	390	CEP44 KIAA1712	x				Centrosomal protein of 44 kDa (Cep44) (HBV PreS1-transactivated protein 3) (PS1TP3)	FUNCTION: Centriole-enriched microtubule-binding protein involved in centriole biogenesis. In collaboration with CEP295 and POC1B, is required for the centriole-to-centrosome conversion by ensuring the formation of bona fide centriole wall (PubMed:32060285). Functions as a linker component that maintains centrosome cohesion. Associates with CROCC and regulates its stability and localization to th…
KATNBL1	HGNC:26199	Q9H079	KTBL1_HUMAN	304	KATNBL1 C15orf29	x				KATNB1-like protein 1 (Katanin p80 subunit B-like 1)	FUNCTION: Regulates microtubule-severing activity of KATNAL1 in a concentration-dependent manner in vitro. {ECO:0000269|PubMed:26929214}.
RACGAP1	HGNC:9804	Q9H0H5	RGAP1_HUMAN	632	RACGAP1 KIAA1478 MGCRACGAP	x				Rac GTPase-activating protein 1 (Male germ cell RacGap) (MgcRacGAP) (Protein CYK4 homolog) (CYK4) (HsCYK-4)	FUNCTION: Component of the centralspindlin complex that serves as a microtubule-dependent and Rho-mediated signaling required for the myosin contractile ring formation during the cell cycle cytokinesis. Required for proper attachment of the midbody to the cell membrane during cytokinesis. Plays key roles in controlling cell growth and differentiation of hematopoietic cells through mechanisms othe…
ENKD1	HGNC:25246	Q9H0I2	ENKD1_HUMAN	346	ENKD1 C16orf48 UNQ6410/PRO21183	x				Enkurin domain-containing protein 1
CCDC113	HGNC:25002	Q9H0I3	CC113_HUMAN	377	CCDC113 HSPC065	x				Coiled-coil domain-containing protein 113	FUNCTION: Component of centriolar satellites contributing to primary cilium formation. {ECO:0000269|PubMed:25074808}.
RAB6C	HGNC:16525	Q9H0N0	RAB6C_HUMAN	254	RAB6C WTH3	x				Ras-related protein Rab-6C (Rab6-like protein WTH3)	FUNCTION: May be involved in the regulation of centrosome duplication and cell cycle progression. {ECO:0000269|PubMed:17426708, ECO:0000269|PubMed:18992151, ECO:0000269|PubMed:20064528}.
CCDC8	HGNC:25367	Q9H0W5	CCDC8_HUMAN	538	CCDC8	x				Coiled-coil domain-containing protein 8	FUNCTION: Core component of the 3M complex, a complex required to regulate microtubule dynamics and genome integrity. It is unclear how the 3M complex regulates microtubules, it could act by controlling the level of a microtubule stabilizer (PubMed:24793695, PubMed:24793696). Required for localization of CUL7 to the centrosome (PubMed:24793695). {ECO:0000269|PubMed:24793695, ECO:0000269|PubMed:24…
KIF13A	HGNC:14566	Q9H1H9	KI13A_HUMAN	1805	KIF13A RBKIN	x				Kinesin-like protein KIF13A (Kinesin-like protein RBKIN)	FUNCTION: Plus end-directed microtubule-dependent motor protein involved in intracellular transport and regulating various processes such as mannose-6-phosphate receptor (M6PR) transport to the plasma membrane, endosomal sorting during melanosome biogenesis and cytokinesis. Mediates the transport of M6PR-containing vesicles from trans-Golgi network to the plasma membrane via direct interaction wi…
PTPN23	HGNC:14406	Q9H3S7	PTN23_HUMAN	1636	PTPN23 KIAA1471	x				Tyrosine-protein phosphatase non-receptor type 23 (EC 3.1.3.48) (His domain-containing protein tyrosine phosphatase) (HD-PTP) (Protein tyrosine phosphatase TD14) (PTP-TD14)	FUNCTION: Plays a role in sorting of endocytic ubiquitinated cargos into multivesicular bodies (MVBs) via its interaction with the ESCRT-I complex (endosomal sorting complex required for transport I), and possibly also other ESCRT complexes (PubMed:18434552, PubMed:21757351). May act as a negative regulator of Ras-mediated mitogenic activity (PubMed:18434552). Plays a role in ciliogenesis (PubMed…
PLK3	HGNC:2154	Q9H4B4	PLK3_HUMAN	646	PLK3 CNK FNK PRK	x				Serine/threonine-protein kinase PLK3 (EC 2.7.11.21) (Cytokine-inducible serine/threonine-protein kinase) (FGF-inducible kinase) (Polo-like kinase 3) (PLK-3) (Proliferation-related kinase)	FUNCTION: Serine/threonine-protein kinase involved in cell cycle regulation, response to stress and Golgi disassembly. Polo-like kinases act by binding and phosphorylating proteins are that already phosphorylated on a specific motif recognized by the POLO box domains. Phosphorylates ATF2, BCL2L1, CDC25A, CDC25C, CHEK2, HIF1A, JUN, p53/TP53, p73/TP73, PTEN, TOP2A and VRK1. Involved in cell cycle r…
FAM83D	HGNC:16122	Q9H4H8	FA83D_HUMAN	585	FAM83D C20orf129	x				Protein FAM83D (Spindle protein CHICA)	FUNCTION: Through the degradation of FBXW7, may act indirectly on the expression and downstream signaling of MTOR, JUN and MYC (PubMed:24344117). May play also a role in cell proliferation through activation of the ERK1/ERK2 signaling cascade (PubMed:25646692). May also be important for proper chromosome congression and alignment during mitosis through its interaction with KIF22 (PubMed:18485706)…
RABEP2	HGNC:24817	Q9H5N1	RABE2_HUMAN	569	RABEP2 RABPT5B	x				Rab GTPase-binding effector protein 2 (Rabaptin-5beta)	FUNCTION: Plays a role in membrane trafficking and in homotypic early endosome fusion (PubMed:9524116). Participates in arteriogenesis by regulating vascular endothelial growth factor receptor 2/VEGFR2 cell surface expression and endosomal trafficking (PubMed:29425100). By interacting with SDCCAG8, localizes to centrosomes and plays a critical role in ciliogenesis (PubMed:27224062). {ECO:0000269|…
CLMP	HGNC:24039	Q9H6B4	CLMP_HUMAN	373	CLMP ACAM ASAM UNQ318/PRO363	x				CXADR-like membrane protein (Adipocyte adhesion molecule) (Coxsackie- and adenovirus receptor-like membrane protein) (CAR-like membrane protein)	FUNCTION: May be involved in the cell-cell adhesion. May play a role in adipocyte differentiation and development of obesity. Is required for normal small intestine development. {ECO:0000269|PubMed:14573622, ECO:0000269|PubMed:15563274, ECO:0000269|PubMed:22155368}.
HAUS4	HGNC:20163	Q9H6D7	HAUS4_HUMAN	363	HAUS4 C14orf94	x				HAUS augmin-like complex subunit 4	FUNCTION: Contributes to mitotic spindle assembly, maintenance of centrosome integrity and completion of cytokinesis as part of the HAUS augmin-like complex. {ECO:0000269|PubMed:19369198, ECO:0000269|PubMed:19427217}.
AUNIP	HGNC:28363	Q9H7T9	AUNIP_HUMAN	357	AUNIP C1orf135	x				Aurora kinase A and ninein-interacting protein (AIBp)	FUNCTION: DNA-binding protein that accumulates at DNA double-strand breaks (DSBs) following DNA damage and promotes DNA resection and homologous recombination (PubMed:29042561). Serves as a sensor of DNA damage: binds DNA with a strong preference for DNA substrates that mimic structures generated at stalled replication forks, and anchors RBBP8/CtIP to DSB sites to promote DNA end resection and en…
DCLRE1B	HGNC:17641	Q9H816	DCR1B_HUMAN	532	DCLRE1B SNM1B	x				5' exonuclease Apollo (EC 3.1.-.-) (Beta-lactamase DCLRE1B) (EC 3.5.2.6) (DNA cross-link repair 1B protein) (SNM1 homolog B) (SNMIB) (hSNM1B)	FUNCTION: 5'-3' exonuclease that plays a central role in telomere maintenance and protection during S-phase. Participates in the protection of telomeres against non-homologous end-joining (NHEJ)-mediated repair, thereby ensuring that telomeres do not fuse. Plays a key role in telomeric loop (T loop) formation by being recruited by TERF2 at the leading end telomeres and by processing leading-end t…
ECT2	HGNC:3155	Q9H8V3	ECT2_HUMAN	914	ECT2	x				Protein ECT2 (Epithelial cell-transforming sequence 2 oncogene)	FUNCTION: Guanine nucleotide exchange factor (GEF) that catalyzes the exchange of GDP for GTP. Promotes guanine nucleotide exchange on the Rho family members of small GTPases, like RHOA, RHOC, RAC1 and CDC42. Required for signal transduction pathways involved in the regulation of cytokinesis. Component of the centralspindlin complex that serves as a microtubule-dependent and Rho-mediated signalin…
KIF9	HGNC:16666	Q9HAQ2	KIF9_HUMAN	790	KIF9	x				Kinesin-like protein KIF9	FUNCTION: Essential for normal male fertility and for progressive motility of spermatozoa. {ECO:0000250|UniProtKB:Q9WV04}.
IFT122	HGNC:13556	Q9HBG6	IF122_HUMAN	1241	IFT122 SPG WDR10 WDR140	x				Intraflagellar transport protein 122 homolog (WD repeat-containing protein 10) (WD repeat-containing protein 140)	FUNCTION: As a component of the IFT complex A (IFT-A), a complex required for retrograde ciliary transport and entry into cilia of G protein-coupled receptors (GPCRs), it is required in ciliogenesis and ciliary protein trafficking (PubMed:27932497, PubMed:29220510). Involved in cilia formation during neuronal patterning. Acts as a negative regulator of Shh signaling. Required to recruit TULP3 to …
EML4	HGNC:1316	Q9HC35	EMAL4_HUMAN	981	EML4 C2orf2 EMAPL4	x				Echinoderm microtubule-associated protein-like 4 (EMAP-4) (Restrictedly overexpressed proliferation-associated protein) (Ropp 120)	FUNCTION: Essential for the formation and stability of microtubules (MTs) (PubMed:16890222, PubMed:31409757). Required for the organization of the mitotic spindle and for the proper attachment of kinetochores to MTs (PubMed:25789526). Promotes the recruitment of NUDC to the mitotic spindle for mitotic progression (PubMed:25789526). {ECO:0000269|PubMed:16890222, ECO:0000269|PubMed:25789526, ECO:00…
CENPJ	HGNC:17272	Q9HC77	CENPJ_HUMAN	1338	CENPJ CPAP LAP LIP1	x				Centromere protein J (CENP-J) (Centrosomal P4.1-associated protein) (LAG-3-associated protein) (LYST-interacting protein 1)	FUNCTION: Plays an important role in cell division and centrosome function by participating in centriole duplication (PubMed:17681131, PubMed:20531387). Inhibits microtubule nucleation from the centrosome. Involved in the regulation of slow processive growth of centriolar microtubules. Acts as microtubule plus-end tracking protein that stabilizes centriolar microtubules and inhibits microtubule p…
NEK6	HGNC:7749	Q9HC98	NEK6_HUMAN	313	NEK6	x				Serine/threonine-protein kinase Nek6 (EC 2.7.11.1) (Never in mitosis A-related kinase 6) (NimA-related protein kinase 6) (Protein kinase SID6-1512)	FUNCTION: Protein kinase which plays an important role in mitotic cell cycle progression (PubMed:14563848). Required for chromosome segregation at metaphase-anaphase transition, robust mitotic spindle formation and cytokinesis (PubMed:19414596). Phosphorylates ATF4, CIR1, PTN, RAD26L, RBBP6, RPS7, RPS6KB1, TRIP4, STAT3 and histones H1 and H3 (PubMed:12054534, PubMed:20873783). Phosphorylates KIF1…
NCKAP5L	HGNC:29321	Q9HCH0	NCK5L_HUMAN	1334	NCKAP5L CEP169 KIAA1602 FP1193	x				Nck-associated protein 5-like (NCKAP5-like) (Centrosomal protein of 169 kDa) (Cep169)	FUNCTION: Regulates microtubule organization and stabilization. Promotes microtubule growth and bundling formation and stabilizes microtubules by increasing intense acetylation of microtubules (PubMed:26482847, PubMed:26485573). Both tubulin-binding and homodimer formation are required for NCKAP5L-mediated microtubule bundle formation (PubMed:26485573). {ECO:0000269|PubMed:26482847, ECO:0000269|P…
CHMP1A	HGNC:8740	Q9HD42	CHM1A_HUMAN	196	CHMP1A CHMP1 KIAA0047 PCOLN3 PRSM1	x				Charged multivesicular body protein 1a (Chromatin-modifying protein 1a) (CHMP1a) (Vacuolar protein sorting-associated protein 46-1) (Vps46-1) (hVps46-1)	FUNCTION: Probable peripherally associated component of the endosomal sorting required for transport complex III (ESCRT-III) which is involved in multivesicular bodies (MVBs) formation and sorting of endosomal cargo proteins into MVBs. MVBs contain intraluminal vesicles (ILVs) that are generated by invagination and scission from the limiting membrane of the endosome and mostly are delivered to ly…
DYNLRB1	HGNC:15468	Q9NP97	DLRB1_HUMAN	96	DYNLRB1 BITH DNCL2A DNLC2A ROBLD1 HSPC162	x				Dynein light chain roadblock-type 1 (Bithoraxoid-like protein) (BLP) (Dynein light chain 2A, cytoplasmic) (Dynein-associated protein Km23) (Roadblock domain-containing protein 1)	FUNCTION: Acts as one of several non-catalytic accessory components of the cytoplasmic dynein 1 complex that are thought to be involved in linking dynein to cargos and to adapter proteins that regulate dynein function. Cytoplasmic dynein 1 acts as a motor for the intracellular retrograde motility of vesicles and organelles along microtubules.
CYLD	HGNC:2584	Q9NQC7	CYLD_HUMAN	956	CYLD CYLD1 KIAA0849 HSPC057	x				Ubiquitin carboxyl-terminal hydrolase CYLD (EC 3.4.19.12) (Deubiquitinating enzyme CYLD) (Ubiquitin thioesterase CYLD) (Ubiquitin-specific-processing protease CYLD)	FUNCTION: Deubiquitinase that specifically cleaves 'Lys-63'- and linear 'Met-1'-linked polyubiquitin chains and is involved in NF-kappa-B activation and TNF-alpha-induced necroptosis (PubMed:18636086, PubMed:26670046, PubMed:27458237, PubMed:26997266, PubMed:27591049, PubMed:29291351, PubMed:18313383, PubMed:32185393). Negatively regulates NF-kappa-B activation by deubiquitinating upstream signal…
INCENP	HGNC:6058	Q9NQS7	INCE_HUMAN	918	INCENP	x				Inner centromere protein	FUNCTION: Component of the chromosomal passenger complex (CPC), a complex that acts as a key regulator of mitosis. The CPC complex has essential functions at the centromere in ensuring correct chromosome alignment and segregation and is required for chromatin-induced microtubule stabilization and spindle assembly. Acts as a scaffold regulating CPC localization and activity. The C-terminus associa…
BIRC6	HGNC:13516	Q9NR09	BIRC6_HUMAN	4857	BIRC6 KIAA1289	x				Baculoviral IAP repeat-containing protein 6 (EC 2.3.2.27) (BIR repeat-containing ubiquitin-conjugating enzyme) (BRUCE) (RING-type E3 ubiquitin transferase BIRC6) (Ubiquitin-conjugating BIR domain enzyme apollon) (APOLLON)	FUNCTION: Anti-apoptotic protein which can regulate cell death by controlling caspases and by acting as an E3 ubiquitin-protein ligase. Has an unusual ubiquitin conjugation system in that it could combine in a single polypeptide, ubiquitin conjugating (E2) with ubiquitin ligase (E3) activity, forming a chimeric E2/E3 ubiquitin ligase. Its tragets include CASP9 and DIABLO/SMAC. Acts as an inhibito…
AAAS	HGNC:13666	Q9NRG9	AAAS_HUMAN	546	AAAS ADRACALA GL003	x				Aladin (Adracalin)	FUNCTION: Plays a role in the normal development of the peripheral and central nervous system (PubMed:11062474, PubMed:11159947, PubMed:16022285). Required for the correct localization of aurora kinase AURKA and the microtubule minus end-binding protein NUMA1 as well as a subset of AURKA targets which ensures proper spindle formation and timely chromosome alignment (PubMed:26246606). {ECO:0000269…
TUBG2	HGNC:12419	Q9NRH3	TBG2_HUMAN	451	TUBG2	x				Tubulin gamma-2 chain (Gamma-2-tubulin)	FUNCTION: Tubulin is the major constituent of microtubules. The gamma chain is found at microtubule organizing centers (MTOC) such as the spindle poles or the centrosome. Pericentriolar matrix component that regulates alpha/beta chain minus-end nucleation, centrosome duplication and spindle formation (By similarity). {ECO:0000250}.
DISC1	HGNC:2888	Q9NRI5	DISC1_HUMAN	854	DISC1 KIAA0457	x				Disrupted in schizophrenia 1 protein	FUNCTION: Involved in the regulation of multiple aspects of embryonic and adult neurogenesis (PubMed:19502360, PubMed:19303846). Required for neural progenitor proliferation in the ventrical/subventrical zone during embryonic brain development and in the adult dentate gyrus of the hippocampus (By similarity). Participates in the Wnt-mediated neural progenitor proliferation as a positive regulator…
LATS2	HGNC:6515	Q9NRM7	LATS2_HUMAN	1088	LATS2 KPM	x				Serine/threonine-protein kinase LATS2 (EC 2.7.11.1) (Kinase phosphorylated during mitosis protein) (Large tumor suppressor homolog 2) (Serine/threonine-protein kinase kpm) (Warts-like kinase)	FUNCTION: Negative regulator of YAP1 in the Hippo signaling pathway that plays a pivotal role in organ size control and tumor suppression by restricting proliferation and promoting apoptosis. The core of this pathway is composed of a kinase cascade wherein STK3/MST2 and STK4/MST1, in complex with its regulatory protein SAV1, phosphorylates and activates LATS1/2 in complex with its regulatory prot…
RASSF1	HGNC:9882	Q9NS23	RASF1_HUMAN	344	RASSF1 RDA32	x				Ras association domain-containing protein 1	FUNCTION: Potential tumor suppressor. Required for death receptor-dependent apoptosis. Mediates activation of STK3/MST2 and STK4/MST1 during Fas-induced apoptosis by preventing their dephosphorylation. When associated with MOAP1, promotes BAX conformational change and translocation to mitochondrial membranes in response to TNF and TNFSF10 stimulation. Isoform A interacts with CDC20, an activator …
RAD18	HGNC:18278	Q9NS91	RAD18_HUMAN	495	RAD18 RNF73	x				E3 ubiquitin-protein ligase RAD18 (EC 2.3.2.27) (Postreplication repair protein RAD18) (hHR18) (hRAD18) (RING finger protein 73) (RING-type E3 ubiquitin transferase RAD18)	FUNCTION: E3 ubiquitin-protein ligase involved in postreplication repair of UV-damaged DNA. Postreplication repair functions in gap-filling of a daughter strand on replication of damaged DNA. Associates to the E2 ubiquitin conjugating enzyme UBE2B to form the UBE2B-RAD18 ubiquitin ligase complex involved in mono-ubiquitination of DNA-associated PCNA on 'Lys-164'. Has ssDNA binding activity. {ECO:…
TCP11L1	HGNC:25655	Q9NUJ3	T11L1_HUMAN	509	TCP11L1	x				T-complex protein 11-like protein 1
ARL8B	HGNC:25564	Q9NVJ2	ARL8B_HUMAN	186	ARL8B ARL10C GIE1	x				ADP-ribosylation factor-like protein 8B (EC 3.6.5.2) (ADP-ribosylation factor-like protein 10C) (Novel small G protein indispensable for equal chromosome segregation 1)	FUNCTION: Small GTPase which cycles between active GTP-bound and inactive GDP-bound states (PubMed:15331635, PubMed:16537643). In its active state, binds to a variety of effector proteins playing a key role in the regulation of lysosomal positioning which is important for nutrient sensing, natural killer cell-mediated cytotoxicity and antigen presentation. Along with its effectors, orchestrates l…
TBCCD1	HGNC:25546	Q9NVR7	TBCC1_HUMAN	557	TBCCD1	x				TBCC domain-containing protein 1	FUNCTION: Plays a role in the regulation of centrosome and Golgi apparatus positioning, with consequences on cell shape and cell migration. {ECO:0000269|PubMed:20168327}.
HAUS2	HGNC:25530	Q9NVX0	HAUS2_HUMAN	235	HAUS2 C15orf25 CEP27	x				HAUS augmin-like complex subunit 2 (Centrosomal protein of 27 kDa) (Cep27)	FUNCTION: Contributes to mitotic spindle assembly, maintenance of centrosome integrity and completion of cytokinesis as part of the HAUS augmin-like complex. {ECO:0000269|PubMed:19369198, ECO:0000269|PubMed:19427217}.
BEX4	HGNC:25475	Q9NWD9	BEX4_HUMAN	120	BEX4 BEXL1 NADE3	x				Protein BEX4 (BEX1-like protein 1) (Brain-expressed X-linked protein 4) (Nerve growth factor receptor-associated protein 3)	FUNCTION: May play a role in microtubule deacetylation by negatively regulating the SIRT2 deacetylase activity toward alpha-tubulin and thereby participate in the control of cell cycle progression and genomic stability. {ECO:0000269|PubMed:27512957}.
SYBU	HGNC:26011	Q9NX95	SYBU_HUMAN	663	SYBU GOLSYN KIAA1472	x				Syntabulin (Golgi-localized syntaphilin-related protein) (Syntaxin-1-binding protein)	FUNCTION: Part of a kinesin motor-adapter complex that is critical for the anterograde axonal transport of active zone components and contributes to activity-dependent presynaptic assembly during neuronal development. {ECO:0000250, ECO:0000269|PubMed:15459722}.
MKS1	HGNC:7121	Q9NXB0	MKS1_HUMAN	559	MKS1	x				Meckel syndrome type 1 protein	FUNCTION: Component of the tectonic-like complex, a complex localized at the transition zone of primary cilia and acting as a barrier that prevents diffusion of transmembrane proteins between the cilia and plasma membranes. Involved in centrosome migration to the apical cell surface during early ciliogenesis. Required for ciliary structure and function, including a role in regulating length and a…
CNTLN	HGNC:23432	Q9NXG0	CNTLN_HUMAN	1405	CNTLN C9orf101 C9orf39	x				Centlein (Centrosomal protein)	FUNCTION: Required for centrosome cohesion and recruitment of CEP68 to centrosomes. {ECO:0000269|PubMed:24554434}.
NDE1	HGNC:17619	Q9NXR1	NDE1_HUMAN	335	NDE1 NUDE	x				Nuclear distribution protein nudE homolog 1 (NudE)	FUNCTION: Required for centrosome duplication and formation and function of the mitotic spindle. Essential for the development of the cerebral cortex. May regulate the production of neurons by controlling the orientation of the mitotic spindle during division of cortical neuronal progenitors of the proliferative ventricular zone of the brain. Orientation of the division plane perpendicular to the…
PLK2	HGNC:19699	Q9NYY3	PLK2_HUMAN	685	PLK2 SNK	x				Serine/threonine-protein kinase PLK2 (EC 2.7.11.21) (Polo-like kinase 2) (PLK-2) (hPlk2) (Serine/threonine-protein kinase SNK) (hSNK) (Serum-inducible kinase)	FUNCTION: Tumor suppressor serine/threonine-protein kinase involved in synaptic plasticity, centriole duplication and G1/S phase transition. Polo-like kinases act by binding and phosphorylating proteins are that already phosphorylated on a specific motif recognized by the POLO box domains. Phosphorylates CENPJ, NPM1, RAPGEF2, RASGRF1, SNCA, SIPA1L1 and SYNGAP1. Plays a key role in synaptic plasti…
GTSE1	HGNC:13698	Q9NYZ3	GTSE1_HUMAN	720	GTSE1	x				G2 and S phase-expressed protein 1 (GTSE-1) (Protein B99 homolog)	FUNCTION: May be involved in p53-induced cell cycle arrest in G2/M phase by interfering with microtubule rearrangements that are required to enter mitosis. Overexpression delays G2/M phase progression.
PLA2G3	HGNC:17934	Q9NZ20	PA2G3_HUMAN	509	PLA2G3	x				Group 3 secretory phospholipase A2 (EC 3.1.1.4) (Group III secretory phospholipase A2) (GIII sPLA2) (sPLA2-III) (Phosphatidylcholine 2-acylhydrolase 3)	FUNCTION: Secretory calcium-dependent phospholipase A2 that primarily targets extracellular phospholipids. Hydrolyzes the ester bond of the fatty acyl group attached at sn-2 position of phospholipids without apparent head group selectivity (PubMed:12522102, PubMed:18801741, PubMed:15863501, PubMed:28947740). Contributes to phospholipid remodeling of low-density lipoprotein (LDL) and high-density …
DTL	HGNC:30288	Q9NZJ0	DTL_HUMAN	730	DTL CDT2 CDW1 DCAF2 L2DTL RAMP	x				Denticleless protein homolog (DDB1- and CUL4-associated factor 2) (Lethal(2) denticleless protein homolog) (Retinoic acid-regulated nuclear matrix-associated protein)	FUNCTION: Substrate-specific adapter of a DCX (DDB1-CUL4-X-box) E3 ubiquitin-protein ligase complex required for cell cycle control, DNA damage response and translesion DNA synthesis. The DCX(DTL) complex, also named CRL4(CDT2) complex, mediates the polyubiquitination and subsequent degradation of CDT1, CDKN1A/p21(CIP1), FBH1, KMT5A and SDE2 (PubMed:16861906, PubMed:16949367, PubMed:16964240, Pub…
TBC1D7	HGNC:21066	Q9P0N9	TBCD7_HUMAN	293	TBC1D7 TBC7 HSPC239	x				TBC1 domain family member 7 (Cell migration-inducing protein 23)	FUNCTION: Component of the TSC-TBC complex, that contains TBC1D7 in addition to the TSC1-TSC2 complex and consists of the functional complex possessing GTPase-activating protein (GAP) activity toward RHEB in response to alterations in specific cellular growth conditions. The small GTPase RHEB is a direct activator of the protein kinase activity of mTORC1 and the TSC-TBC complex acts as a negative…
SPATA7	HGNC:20423	Q9P0W8	SPAT7_HUMAN	599	SPATA7 HSD3	x				Spermatogenesis-associated protein 7 (HSD-3.1) (Spermatogenesis-associated protein HSD3)	FUNCTION: Involved in the maintenance of both rod and cone photoreceptor cells (By similarity). It is required for recruitment and proper localization of RPGRIP1 to the photoreceptor connecting cilium (CC), as well as photoreceptor-specific localization of proximal CC proteins at the distal CC (By similarity). Maintenance of protein localization at the photoreceptor-specific distal CC is essentia…
CEP72	HGNC:25547	Q9P209	CEP72_HUMAN	647	CEP72 KIAA1519	x				Centrosomal protein of 72 kDa (Cep72)	FUNCTION: Involved in the recruitment of key centrosomal proteins to the centrosome. Provides centrosomal microtubule-nucleation activity on the gamma-tubulin ring complexes (gamma-TuRCs) and has critical roles in forming a focused bipolar spindle, which is needed for proper tension generation between sister chromatids. Required for localization of KIZ, AKAP9 and gamma-tubulin ring complexes (gam…
DNAH2	HGNC:2948	Q9P225	DYH2_HUMAN	4427	DNAH2 DNAHC2 DNHD3 KIAA1503	x				Dynein axonemal heavy chain 2 (Axonemal beta dynein heavy chain 2) (Ciliary dynein heavy chain 2) (Dynein heavy chain domain-containing protein 3)	FUNCTION: As part of the axonemal inner dynein arm complex plays a central role in ciliary beat (PubMed:30811583). Expressed in sperm flagellum, it is required for sperm motility (PubMed:30811583). Dyneins are microtubule-based molecular motors possessing ATPase activities that can convert the chemical energy of ATP into relative sliding between adjacent microtubule doublets to generate ciliary b…
RCC2	HGNC:30297	Q9P258	RCC2_HUMAN	522	RCC2 KIAA1470 TD60	x				Protein RCC2 (RCC1-like protein TD-60) (Telophase disk protein of 60 kDa)	FUNCTION: Multifunctional protein that may effect its functions by regulating the activity of small GTPases, such as RAC1 and RALA (PubMed:12919680, PubMed:25074804, PubMed:26158537, PubMed:28869598). Required for normal progress through the cell cycle, both during interphase and during mitosis (PubMed:23388455, PubMed:12919680, PubMed:26158537). Required for the presence of normal levels of MAD2…
SLAIN2	HGNC:29282	Q9P270	SLAI2_HUMAN	581	SLAIN2 KIAA1458	x				SLAIN motif-containing protein 2	FUNCTION: Binds to the plus end of microtubules and regulates microtubule dynamics and microtubule organization. Promotes cytoplasmic microtubule nucleation and elongation. Required for normal structure of the microtubule cytoskeleton during interphase. {ECO:0000269|PubMed:21646404}.
BCCIP	HGNC:978	Q9P287	BCCIP_HUMAN	314	BCCIP TOK1	x				BRCA2 and CDKN1A-interacting protein (P21- and CDK-associated protein 1) (Protein TOK-1)	FUNCTION: During interphase, required for microtubule organizing and anchoring activities. During mitosis, required for the organization and stabilization of the spindle pole (PubMed:28394342). Isoform 2/alpha is particularly important for the regulation of microtubule anchoring, microtubule stability, spindle architecture and spindle orientation, compared to isoform 1/beta (PubMed:28394342). May…
MAP10	HGNC:29265	Q9P2G4	MAP10_HUMAN	905	MAP10 KIAA1383 MTR120	x				Microtubule-associated protein 10 (Microtubule regulator of 120 KDa)	FUNCTION: Microtubule-associated protein (MAP) that plays a role in the regulation of cell division; promotes microtubule stability and participates in the organization of the spindle midzone and normal progress of cytokinesis. {ECO:0000269|PubMed:23264731}.
CEP126	HGNC:29264	Q9P2H0	CE126_HUMAN	1117	CEP126 KIAA1377	x				Centrosomal protein of 126 kDa	FUNCTION: Participates in cytokinesis (PubMed:19799413). Necessary for microtubules and mitotic spindle organization (PubMed:24867236). Involved in primary cilium formation (PubMed:24867236). {ECO:0000269|PubMed:19799413, ECO:0000269|PubMed:24867236}.
HECW2	HGNC:29853	Q9P2P5	HECW2_HUMAN	1572	HECW2 KIAA1301 NEDL2	x				E3 ubiquitin-protein ligase HECW2 (EC 2.3.2.26) (HECT, C2 and WW domain-containing protein 2) (HECT-type E3 ubiquitin transferase HECW2) (NEDD4-like E3 ubiquitin-protein ligase 2)	FUNCTION: E3 ubiquitin-protein ligase that mediates ubiquitination of TP73. Acts to stabilize TP73 and enhance activation of transcription by TP73 (PubMed:12890487). Involved in the regulation of mitotic metaphase/anaphase transition (PubMed:24163370). {ECO:0000269|PubMed:12890487, ECO:0000269|PubMed:24163370}.
STARD9	HGNC:19162	Q9P2P6	STAR9_HUMAN	4700	STARD9 KIAA1300	x				StAR-related lipid transfer protein 9 (START domain-containing protein 9) (StARD9)	FUNCTION: Microtubule-dependent motor protein required for spindle pole assembly during mitosis. Required to stabilize the pericentriolar material (PCM). {ECO:0000269|PubMed:22153075}.
WRAP73	HGNC:12759	Q9P2S5	WRP73_HUMAN	460	WRAP73 WDR8	x				WD repeat-containing protein WRAP73 (WD repeat-containing protein 8) (WD repeat-containing protein antisense to TP73 gene)	FUNCTION: The SSX2IP:WRAP73 complex is proposed to act as regulator of spindle anchoring at the mitotic centrosome. Required for the centrosomal localization of SSX2IP and normal mitotic bipolar spindle morphology (PubMed:26545777). Required for the targeting of centriole satellite proteins to centrosomes such as of PCM1, SSX2IP, CEP290 and PIBF1/CEP90. Required for ciliogenesis and involved in t…
UVRAG	HGNC:12640	Q9P2Y5	UVRAG_HUMAN	699	UVRAG	x				UV radiation resistance-associated gene protein (p63)	FUNCTION: Versatile protein that is involved in regulation of different cellular pathways implicated in membrane trafficking. Involved in regulation of the COPI-dependent retrograde transport from Golgi and the endoplasmic reticulum by associating with the NRZ complex; the function is dependent on its binding to phosphatidylinositol 3-phosphate (PtdIns(3)P) (PubMed:16799551, PubMed:18552835, PubM…
HDAC6	HGNC:14064	Q9UBN7	HDAC6_HUMAN	1215	HDAC6 KIAA0901 JM21	x				Histone deacetylase 6 (HD6) (EC 3.5.1.98) (Tubulin-lysine deacetylase HDAC6) (EC 3.5.1.-)	FUNCTION: Responsible for the deacetylation of lysine residues on the N-terminal part of the core histones (H2A, H2B, H3 and H4) (PubMed:10220385). Histone deacetylation gives a tag for epigenetic repression and plays an important role in transcriptional regulation, cell cycle progression and developmental events (PubMed:10220385). Histone deacetylases act via the formation of large multiprotein …
SPAST	HGNC:11233	Q9UBP0	SPAST_HUMAN	616	SPAST ADPSP FSP2 KIAA1083 SPG4	x				Spastin (EC 5.6.1.1) (Spastic paraplegia 4 protein)	FUNCTION: ATP-dependent microtubule severing protein that specifically recognizes and cuts microtubules that are polyglutamylated (PubMed:11809724, PubMed:15716377, PubMed:16219033, PubMed:17389232, PubMed:20530212, PubMed:22637577, PubMed:26875866). Preferentially recognizes and acts on microtubules decorated with short polyglutamate tails: severing activity increases as the number of glutamates…
DNAH17	HGNC:2946	Q9UFH2	DYH17_HUMAN	4462	DNAH17 DNAHL1 DNEL2	x				Dynein axonemal heavy chain 17 (Axonemal beta dynein heavy chain 17) (Axonemal dynein heavy chain-like protein 1) (Ciliary dynein heavy chain 17) (Ciliary dynein heavy chain-like protein 1) (Dynein axonemal light chain 2)	FUNCTION: Force generating protein component of the outer dynein arms (ODAs) in the sperm flagellum. Produces force towards the minus ends of microtubules. Dynein has ATPase activity; the force-producing power stroke is thought to occur on release of ADP (Probable). Plays a major role in sperm motility, implicated in sperm flagellar assembly and beating (PubMed:31178125). {ECO:0000269|PubMed:3117…
TUBGCP4	HGNC:16691	Q9UGJ1	GCP4_HUMAN	667	TUBGCP4 76P GCP4	x				Gamma-tubulin complex component 4 (GCP-4) (hGCP4) (Gamma-ring complex protein 76 kDa) (h76p) (hGrip76)	FUNCTION: Gamma-tubulin complex is necessary for microtubule nucleation at the centrosome.
SEPTIN9	HGNC:7323	Q9UHD8	SEPT9_HUMAN	586	SEPTIN9 KIAA0991 MSF SEPT9	x				Septin-9 (MLL septin-like fusion protein MSF-A) (MLL septin-like fusion protein) (Ovarian/Breast septin) (Ov/Br septin) (Septin D1)	FUNCTION: Filament-forming cytoskeletal GTPase (By similarity). May play a role in cytokinesis (Potential). May play a role in the internalization of 2 intracellular microbial pathogens, Listeria monocytogenes and Shigella flexneri. {ECO:0000250, ECO:0000305}.
MAD2L2	HGNC:6764	Q9UI95	MD2L2_HUMAN	211	MAD2L2 MAD2B REV7	x				Mitotic spindle assembly checkpoint protein MAD2B (Mitotic arrest deficient 2-like protein 2) (MAD2-like protein 2) (REV7 homolog) (hREV7)	FUNCTION: Adapter protein able to interact with different proteins and involved in different biological processes (PubMed:11459825, PubMed:11459826, PubMed:17719540, PubMed:17296730, PubMed:19443654, PubMed:29656893). Mediates the interaction between the error-prone DNA polymerase zeta catalytic subunit REV3L and the inserter polymerase REV1, thereby mediating the second polymerase switching in t…
KLHL21	HGNC:29041	Q9UJP4	KLH21_HUMAN	597	KLHL21 KIAA0469	x				Kelch-like protein 21	FUNCTION: Substrate-specific adapter of a BCR (BTB-CUL3-RBX1) E3 ubiquitin-protein ligase complex required for efficient chromosome alignment and cytokinesis. The BCR(KLHL21) E3 ubiquitin ligase complex regulates localization of the chromosomal passenger complex (CPC) from chromosomes to the spindle midzone in anaphase and mediates the ubiquitination of AURKB. Ubiquitination of AURKB by BCR(KLHL2…
TSKS	HGNC:30719	Q9UJT2	TSKS_HUMAN	592	TSKS STK22S1 TSKS1	x				Testis-specific serine kinase substrate (Testis-specific kinase substrate) (STK22 substrate 1)	FUNCTION: May play a role in testicular physiology, most probably in the process of spermatogenesis or spermatid development.
MID2	HGNC:7096	Q9UJV3	TRIM1_HUMAN	735	MID2 FXY2 RNF60 TRIM1	x				Probable E3 ubiquitin-protein ligase MID2 (EC 2.3.2.27) (Midin-2) (Midline defect 2) (Midline-2) (RING finger protein 60) (RING-type E3 ubiquitin transferase MID2) (Tripartite motif-containing protein 1)	FUNCTION: May play a role in microtubule stabilization. {ECO:0000303|PubMed:24115387}.
DCTN4	HGNC:15518	Q9UJW0	DCTN4_HUMAN	460	DCTN4	x				Dynactin subunit 4 (Dyn4) (Dynactin subunit p62)	FUNCTION: Could have a dual role in dynein targeting and in ACTR1A/Arp1 subunit of dynactin pointed-end capping. Could be involved in ACTR1A pointed-end binding and in additional roles in linking dynein and dynactin to the cortical cytoskeleton.
ANAPC7	HGNC:17380	Q9UJX3	APC7_HUMAN	599	ANAPC7 APC7	x				Anaphase-promoting complex subunit 7 (APC7) (Cyclosome subunit 7)	FUNCTION: Component of the anaphase promoting complex/cyclosome (APC/C), a cell cycle-regulated E3 ubiquitin ligase that controls progression through mitosis and the G1 phase of the cell cycle. The APC/C complex acts by mediating ubiquitination and subsequent degradation of target proteins: it mainly mediates the formation of 'Lys-11'-linked polyubiquitin chains and, to a lower extent, the format…
ANAPC5	HGNC:15713	Q9UJX4	APC5_HUMAN	755	ANAPC5 APC5	x				Anaphase-promoting complex subunit 5 (APC5) (Cyclosome subunit 5)	FUNCTION: Component of the anaphase promoting complex/cyclosome (APC/C), a cell cycle-regulated E3 ubiquitin ligase that controls progression through mitosis and the G1 phase of the cell cycle. The APC/C complex acts by mediating ubiquitination and subsequent degradation of target proteins: it mainly mediates the formation of 'Lys-11'-linked polyubiquitin chains and, to a lower extent, the format…
FBXW11	HGNC:13607	Q9UKB1	FBW1B_HUMAN	542	FBXW11 BTRCP2 FBW1B FBXW1B KIAA0696	x				F-box/WD repeat-containing protein 11 (F-box and WD repeats protein beta-TrCP2) (F-box/WD repeat-containing protein 1B) (Homologous to Slimb protein) (HOS)	FUNCTION: Substrate recognition component of a SCF (SKP1-CUL1-F-box protein) E3 ubiquitin-protein ligase complex which mediates the ubiquitination and subsequent proteasomal degradation of target proteins. Probably recognizes and binds to phosphorylated target proteins. SCF(FBXW11) mediates the ubiquitination of phosphorylated CTNNB1 and participates in Wnt signaling regulation. SCF(FBXW11) media…
PARP4	HGNC:271	Q9UKK3	PARP4_HUMAN	1724	PARP4 ADPRTL1 KIAA0177 PARPL	x				Protein mono-ADP-ribosyltransferase PARP4 (EC 2.4.2.-) (193 kDa vault protein) (ADP-ribosyltransferase diphtheria toxin-like 4) (ARTD4) (PARP-related/IalphaI-related H5/proline-rich) (PH5P) (Poly [ADP-ribose] polymerase 4) (PARP-4) (Vault poly(ADP-ribose) polymerase) (VPARP)	FUNCTION: Mono-ADP-ribosyltransferase that mediates mono-ADP-ribosylation of target proteins. {ECO:0000269|PubMed:25043379}.
FBXO5	HGNC:13584	Q9UKT4	FBX5_HUMAN	447	FBXO5 EMI1 FBX5	x				F-box only protein 5 (Early mitotic inhibitor 1)	FUNCTION: Regulator of APC activity during mitotic and meiotic cell cycle (PubMed:17485488, PubMed:17234884, PubMed:17875940, PubMed:23708001, PubMed:23708605, PubMed:16921029). During mitotic cell cycle plays a role as both substrate and inhibitor of APC-FZR1 complex (PubMed:29875408, PubMed:17485488, PubMed:17234884, PubMed:17875940, PubMed:23708001, PubMed:23708605, PubMed:16921029). During G1…
INTU	HGNC:29239	Q9ULD6	INTU_HUMAN	942	INTU KIAA1284 PDZD6 PDZK6	x				Protein inturned (Inturned planar cell polarity effector homolog) (PDZ domain-containing protein 6)	FUNCTION: Plays a key role in ciliogenesis and embryonic development. Regulator of cilia formation by controlling the organization of the apical actin cytoskeleton and the positioning of the basal bodies at the apical cell surface, which in turn is essential for the normal orientation of elongating ciliary microtubules. Plays a key role in definition of cell polarity via its role in ciliogenesis …
ODF2L	HGNC:29225	Q9ULJ1	ODF2L_HUMAN	636	ODF2L BCAP KIAA1229	x				Protein BCAP (Basal body centriole-associated protein) (Outer dense fiber protein 2-like)	FUNCTION: Acts as a suppressor of ciliogenesis, specifically, the initiation of ciliogenesis. {ECO:0000269|PubMed:28775150}.
VPS4A	HGNC:13488	Q9UN37	VPS4A_HUMAN	437	VPS4A VPS4	x				Vacuolar protein sorting-associated protein 4A (EC 3.6.4.6) (Protein SKD2) (VPS4-1) (hVPS4)	FUNCTION: Involved in late steps of the endosomal multivesicular bodies (MVB) pathway. Recognizes membrane-associated ESCRT-III assemblies and catalyzes their disassembly, possibly in combination with membrane fission. Redistributes the ESCRT-III components to the cytoplasm for further rounds of MVB sorting. MVBs contain intraluminal vesicles (ILVs) that are generated by invagination and scission…
CDC14A	HGNC:1718	Q9UNH5	CC14A_HUMAN	594	CDC14A	x				Dual specificity protein phosphatase CDC14A (EC 3.1.3.16) (EC 3.1.3.48) (CDC14 cell division cycle 14 homolog A)	FUNCTION: Dual-specificity phosphatase. Required for centrosome separation and productive cytokinesis during cell division. Dephosphorylates SIRT2 around early anaphase. May dephosphorylate the APC subunit FZR1/CDH1, thereby promoting APC-FZR1 dependent degradation of mitotic cyclins and subsequent exit from mitosis. Required for normal hearing (PubMed:29293958). {ECO:0000269|PubMed:11901424, ECO…
RABL2B	HGNC:9800	Q9UNT1	RBL2B_HUMAN	228	RABL2B	x				Rab-like protein 2B	FUNCTION: Small GTPase required for ciliation. Activated in a guanine nucleotide exchange factor (GEF)-independent manner via its intrinsic GDP for GTP nucleotide exchange ability (PubMed:28625565). Involved in ciliary assembly by binding the intraflagellar transport (IFT) complex B from the large pool pre-docked at the base of the cilium and thus triggers its entry into the cilia (PubMed:2862556…
B9D1	HGNC:24123	Q9UPM9	B9D1_HUMAN	204	B9D1 MKSR1	x				B9 domain-containing protein 1 (MKS1-related protein 1)	FUNCTION: Component of the tectonic-like complex, a complex localized at the transition zone of primary cilia and acting as a barrier that prevents diffusion of transmembrane proteins between the cilia and plasma membranes. Required for ciliogenesis and sonic hedgehog/SHH signaling (By similarity). {ECO:0000250}.
CEP131	HGNC:29511	Q9UPN4	CP131_HUMAN	1083	CEP131 AZI1 KIAA1118	x				Centrosomal protein of 131 kDa (5-azacytidine-induced protein 1) (Pre-acrosome localization protein 1)	FUNCTION: Component of centriolar satellites contributing to the building of a complex and dynamic network required to regulate cilia/flagellum formation (PubMed:17954613, PubMed:24185901). In proliferating cells, MIB1-mediated ubiquitination induces its sequestration within centriolar satellites, precluding untimely cilia formation initiation (PubMed:24121310). In contrast, during normal and ult…
ANKRD26	HGNC:29186	Q9UPS8	ANR26_HUMAN	1710	ANKRD26 KIAA1074	x				Ankyrin repeat domain-containing protein 26	FUNCTION: Acts as a regulator of adipogenesis. Involved in the regulation of the feeding behavior. {ECO:0000250|UniProtKB:Q811D2}.
CEP164	HGNC:29182	Q9UPV0	CE164_HUMAN	1460	CEP164 KIAA1052 NPHP15	x				Centrosomal protein of 164 kDa (Cep164)	FUNCTION: Plays a role in microtubule organization and/or maintenance for the formation of primary cilia (PC), a microtubule-based structure that protrudes from the surface of epithelial cells. Plays a critical role in G2/M checkpoint and nuclear divisions. A key player in the DNA damage-activated ATR/ATM signaling cascade since it is required for the proper phosphorylation of H2AX, RPA, CHEK2 an…
MAPRE3	HGNC:6892	Q9UPY8	MARE3_HUMAN	281	MAPRE3	x				Microtubule-associated protein RP/EB family member 3 (EB1 protein family member 3) (EBF3) (End-binding protein 3) (EB3) (RP3)	FUNCTION: Plus-end tracking protein (+TIP) that binds to the plus-end of microtubules and regulates the dynamics of the microtubule cytoskeleton. Promotes microtubule growth. May be involved in spindle function by stabilizing microtubules and anchoring them at centrosomes. Also acts as a regulator of minus-end microtubule organization: interacts with the complex formed by AKAP9 and PDE4DIP, leadi…
AURKC	HGNC:11391	Q9UQB9	AURKC_HUMAN	309	AURKC AIE2 AIK3 AIRK3 ARK3 STK13	x				Aurora kinase C (EC 2.7.11.1) (Aurora 3) (Aurora/IPL1-related kinase 3) (ARK-3) (Aurora-related kinase 3) (Aurora/IPL1/Eg2 protein 2) (Serine/threonine-protein kinase 13) (Serine/threonine-protein kinase aurora-C)	FUNCTION: Serine/threonine-protein kinase component of the chromosomal passenger complex (CPC), a complex that acts as a key regulator of mitosis. The CPC complex has essential functions at the centromere in ensuring correct chromosome alignment and segregation and is required for chromatin-induced microtubule stabilization and spindle assembly. Plays also a role in meiosis and more particularly …
SMC3	HGNC:2468	Q9UQE7	SMC3_HUMAN	1217	SMC3 BAM BMH CSPG6 SMC3L1	x				Structural maintenance of chromosomes protein 3 (SMC protein 3) (SMC-3) (Basement membrane-associated chondroitin proteoglycan) (Bamacan) (Chondroitin sulfate proteoglycan 6) (Chromosome-associated polypeptide) (hCAP)	FUNCTION: Central component of cohesin, a complex required for chromosome cohesion during the cell cycle. The cohesin complex may form a large proteinaceous ring within which sister chromatids can be trapped. At anaphase, the complex is cleaved and dissociates from chromatin, allowing sister chromatids to segregate. Cohesion is coupled to DNA replication and is involved in DNA repair. The cohesin…
RTRAF	HGNC:23169	Q9Y224	RTRAF_HUMAN	244	RTRAF C14orf166 CGI-99	x				RNA transcription, translation and transport factor protein (CLE7 homolog) (CLE) (hCLE)	FUNCTION: RNA-binding protein involved in modulation of mRNA transcription by Polymerase II (PubMed:16950395). Component of the tRNA-splicing ligase complex and is required for tRNA ligation (PubMed:24870230). May be required for RNA transport (PubMed:24608264). {ECO:0000269|PubMed:16950395, ECO:0000269|PubMed:24608264, ECO:0000269|PubMed:24870230}.; FUNCTION: (Microbial infection) In case of inf…
PIN4	HGNC:8992	Q9Y237	PIN4_HUMAN	131	PIN4	x				Peptidyl-prolyl cis-trans isomerase NIMA-interacting 4 (EC 5.2.1.8) (Parvulin-14) (Par14) (hPar14) (Parvulin-17) (Par17) (hPar17) (Peptidyl-prolyl cis-trans isomerase Pin4) (PPIase Pin4) (Peptidyl-prolyl cis/trans isomerase EPVH) (hEPVH) (Rotamase Pin4)	FUNCTION: Isoform 1 is involved as a ribosomal RNA processing factor in ribosome biogenesis. Binds to tightly bent AT-rich stretches of double-stranded DNA. {ECO:0000269|PubMed:19369196}.; FUNCTION: Isoform 2 binds to double-stranded DNA. {ECO:0000269|PubMed:19369196}.
NUDC	HGNC:8045	Q9Y266	NUDC_HUMAN	331	NUDC	x				Nuclear migration protein nudC (Nuclear distribution protein C homolog)	FUNCTION: Plays a role in neurogenesis and neuronal migration (By similarity). Necessary for correct formation of mitotic spindles and chromosome separation during mitosis (PubMed:12852857, PubMed:12679384, PubMed:25789526). Necessary for cytokinesis and cell proliferation (PubMed:12852857, PubMed:12679384). {ECO:0000250|UniProtKB:O35685, ECO:0000269|PubMed:12679384, ECO:0000269|PubMed:12852857, …
ATF5	HGNC:790	Q9Y2D1	ATF5_HUMAN	282	ATF5 ATFX	x				Cyclic AMP-dependent transcription factor ATF-5 (cAMP-dependent transcription factor ATF-5) (Activating transcription factor 5) (Transcription factor ATFx)	FUNCTION: Transcription factor that either stimulates or represses gene transcription through binding of different DNA regulatory elements such as cAMP response element (CRE) (consensus: 5'-GTGACGT[AC][AG]-3'), ATF5-specific response element (ARE) (consensus: 5'-C[CT]TCT[CT]CCTT[AT]-3') but also the amino acid response element (AARE), present in many viral and cellular promoters. Critically invol…
SSX2IP	HGNC:16509	Q9Y2D8	ADIP_HUMAN	614	SSX2IP KIAA0923	x				Afadin- and alpha-actinin-binding protein (ADIP) (Afadin DIL domain-interacting protein) (SSX2-interacting protein)	FUNCTION: Belongs to an adhesion system, which plays a role in the organization of homotypic, interneuronal and heterotypic cell-cell adherens junctions (AJs). May connect the nectin-afadin and E-cadherin-catenin system through alpha-actinin and may be involved in organization of the actin cytoskeleton at AJs through afadin and alpha-actinin (By similarity). Involved in cell movement: localizes a…
TBC1D30	HGNC:29164	Q9Y2I9	TBC30_HUMAN	924	TBC1D30 KIAA0984	x				TBC1 domain family member 30	FUNCTION: GTPase-activating protein (GAP) with broad specificity. Acts as a GAP for RAB3A. Also exhibits significant GAP activity toward RAB22A, RAB27A, and RAB35 in vitro.
USP20	HGNC:12619	Q9Y2K6	UBP20_HUMAN	914	USP20 KIAA1003 LSFR3A VDU2	x				Ubiquitin carboxyl-terminal hydrolase 20 (EC 3.4.19.12) (Deubiquitinating enzyme 20) (Ubiquitin thioesterase 20) (Ubiquitin-specific-processing protease 20) (VHL-interacting deubiquitinating enzyme 2) (hVDU2)	FUNCTION: Deubiquitinating enzyme involved in beta-2 adrenergic receptor (ADRB2) recycling. Acts as a regulator of G-protein coupled receptor (GPCR) signaling by mediating the deubiquitination beta-2 adrenergic receptor (ADRB2). Plays a central role in ADRB2 recycling and resensitization after prolonged agonist stimulation by constitutively binding ADRB2, mediating deubiquitination of ADRB2 and i…
GIT1	HGNC:4272	Q9Y2X7	GIT1_HUMAN	761	GIT1	x				ARF GTPase-activating protein GIT1 (ARF GAP GIT1) (Cool-associated and tyrosine-phosphorylated protein 1) (CAT-1) (CAT1) (G protein-coupled receptor kinase-interactor 1) (GRK-interacting protein 1) (p95-APP1)	FUNCTION: GTPase-activating protein for ADP ribosylation factor family members, including ARF1. Multidomain scaffold protein that interacts with numerous proteins and therefore participates in many cellular functions, including receptor internalization, focal adhesion remodeling, and signaling by both G protein-coupled receptors and tyrosine kinase receptors (By similarity). Through PAK1 activati…
ARL2BP	HGNC:17146	Q9Y2Y0	AR2BP_HUMAN	163	ARL2BP BART BART1	x				ADP-ribosylation factor-like protein 2-binding protein (ARF-like 2-binding protein) (ARL2-binding protein) (Binder of ARF2 protein 1)	FUNCTION: Together with ARL2, plays a role in the nuclear translocation, retention and transcriptional activity of STAT3. May play a role as an effector of ARL2. {ECO:0000269|PubMed:18234692}.
SBDS	HGNC:19440	Q9Y3A5	SBDS_HUMAN	250	SBDS CGI-97	x				Ribosome maturation protein SBDS (Shwachman-Bodian-Diamond syndrome protein)	FUNCTION: Required for the assembly of mature ribosomes and ribosome biogenesis. Together with EFL1, triggers the GTP-dependent release of EIF6 from 60S pre-ribosomes in the cytoplasm, thereby activating ribosomes for translation competence by allowing 80S ribosome assembly and facilitating EIF6 recycling to the nucleus, where it is required for 60S rRNA processing and nuclear export. Required fo…
CIAO2B	HGNC:24261	Q9Y3D0	CIA2B_HUMAN	163	CIAO2B CIAB FAM96B MIP18 CGI-128 HSPC118	x				Cytosolic iron-sulfur assembly component 2B (MSS19-interacting protein of 18 kDa) (Mitotic spindle-associated MMXD complex subunit MIP18) (Protein FAM96B)	FUNCTION: Component of the cytosolic iron-sulfur protein assembly (CIA) complex, a multiprotein complex that mediates the incorporation of iron-sulfur cluster into extramitochondrial Fe/S proteins (PubMed:23891004, PubMed:22678362, PubMed:22678361, PubMed:29848660). As a CIA complex component and in collaboration with CIAO1 and MMS19, binds to and facilitates the assembly of most cytosolic-nuclea…
CBY1	HGNC:1307	Q9Y3M2	CBY1_HUMAN	126	CBY1 ARB1 C22orf2 CBY PGEA1 HRIHFB2025	x				Protein chibby homolog 1 (ARPP-binding protein) (Cytosolic leucine-rich protein) (PIGEA-14) (PKD2 interactor, Golgi and endoplasmic reticulum-associated 1)	FUNCTION: Inhibits the Wnt/Wingless pathway by binding to CTNNB1/beta-catenin and inhibiting beta-catenin-mediated transcriptional activation through competition with TCF/LEF transcription factors. Has also been shown to play a role in regulating the intracellular trafficking of polycystin-2/PKD2 and possibly of other intracellular proteins. Promotes adipocyte and cardiomyocyte differentiation. {…
KNSTRN	HGNC:30767	Q9Y448	SKAP_HUMAN	316	KNSTRN C15orf23 SKAP TRAF4AF1 HSD11	x				Small kinetochore-associated protein (SKAP) (Kinetochore-localized astrin-binding protein) (Kinastrin) (Kinetochore-localized astrin/SPAG5-binding protein) (TRAF4-associated factor 1)	FUNCTION: Essential component of the mitotic spindle required for faithful chromosome segregation and progression into anaphase (PubMed:19667759). Promotes the metaphase-to-anaphase transition and is required for chromosome alignment, normal timing of sister chromatid segregation, and maintenance of spindle pole architecture (PubMed:19667759, PubMed:22110139). The astrin (SPAG5)-kinastrin (SKAP) …
KIF3A	HGNC:6319	Q9Y496	KIF3A_HUMAN	699	KIF3A KIF3	x				Kinesin-like protein KIF3A (Microtubule plus end-directed kinesin motor 3A)	FUNCTION: Microtubule-based anterograde translocator for membranous organelles. Plus end-directed microtubule sliding activity in vitro. Plays a role in primary cilia formation. Plays a role in centriole cohesion and subdistal appendage organization and function. Regulates the formation of the subdistal appendage via recruitment of DCTN1 to the centriole. Also required for ciliary basal feet form…
MTCL1	HGNC:29121	Q9Y4B5	MTCL1_HUMAN	1905	MTCL1 CCDC165 KIAA0802 SOGA2	x				Microtubule cross-linking factor 1 (Coiled-coil domain-containing protein 165) (PAR-1-interacting protein) (SOGA family member 2)	FUNCTION: Microtubule-associated factor involved in the late phase of epithelial polarization and microtubule dynamics regulation. Plays a role in the development and maintenance of non-centrosomal microtubule bundles at the lateral membrane in polarized epithelial cells. {ECO:0000269|PubMed:23902687}.
DAAM1	HGNC:18142	Q9Y4D1	DAAM1_HUMAN	1078	DAAM1 KIAA0666	x				Disheveled-associated activator of morphogenesis 1	FUNCTION: Binds to disheveled (Dvl) and Rho, and mediates Wnt-induced Dvl-Rho complex formation. May play a role as a scaffolding protein to recruit Rho-GDP and Rho-GEF, thereby enhancing Rho-GTP formation. Can direct nucleation and elongation of new actin filaments. Involved in building functional cilia (PubMed:16630611, PubMed:17482208). Involved in the organization of the subapical actin netwo…
SPEF1	HGNC:15874	Q9Y4P9	SPEF1_HUMAN	236	SPEF1 C20orf28	x				Sperm flagellar protein 1	FUNCTION: Microtubule-associated protein involved in the stabilization of microtubules along the axis of migration during radial intercalation. Promotes the establishment and stabilization of an axis of microtubules required for the active migration of cells into the outer epithelium (By similarity). Microtubule-associated protein that promotes microtubule bundling and stabilizes microtubules aga…
CEP83	HGNC:17966	Q9Y592	CEP83_HUMAN	701	CEP83 CCDC41	x				Centrosomal protein of 83 kDa (Cep83) (Coiled-coil domain-containing protein 41) (Renal carcinoma antigen NY-REN-58)	FUNCTION: Component of the distal appendage region of the centriole involved in the initiation of primary cilium assembly. May collaborate with IFT20 in the trafficking of ciliary membrane proteins from the Golgi complex to the cilium during the initiation of primary cilium assembly. {ECO:0000269|PubMed:23348840, ECO:0000269|PubMed:23530209}.
CTDP1	HGNC:2498	Q9Y5B0	CTDP1_HUMAN	961	CTDP1 FCP1	x				RNA polymerase II subunit A C-terminal domain phosphatase (EC 3.1.3.16) (TFIIF-associating CTD phosphatase)	FUNCTION: Processively dephosphorylates 'Ser-2' and 'Ser-5' of the heptad repeats YSPTSPS in the C-terminal domain of the largest RNA polymerase II subunit. This promotes the activity of RNA polymerase II. Plays a role in the exit from mitosis by dephosphorylating crucial mitotic substrates (USP44, CDC20 and WEE1) that are required for M-phase-promoting factor (MPF)/CDK1 inactivation. {ECO:000026…
NME7	HGNC:20461	Q9Y5B8	NDK7_HUMAN	376	NME7	x				Nucleoside diphosphate kinase 7 (NDK 7) (NDP kinase 7) (EC 2.7.4.6) (nm23-H7)	FUNCTION: Major role in the synthesis of nucleoside triphosphates other than ATP. The ATP gamma phosphate is transferred to the NDP beta phosphate via a ping-pong mechanism, using a phosphorylated active-site intermediate.
ATP6V1D	HGNC:13527	Q9Y5K8	VATD_HUMAN	247	ATP6V1D ATP6M VATD	x				V-type proton ATPase subunit D (V-ATPase subunit D) (V-ATPase 28 kDa accessory protein) (Vacuolar proton pump subunit D)	FUNCTION: Subunit of the V1 complex of vacuolar(H+)-ATPase (V-ATPase), a multisubunit enzyme composed of a peripheral complex (V1) that hydrolyzes ATP and a membrane integral complex (V0) that translocates protons (PubMed:33065002). V-ATPase is responsible for acidifying and maintaining the pH of intracellular compartments and in some cell types, is targeted to the plasma membrane, where it is re…
SRPRB	HGNC:24085	Q9Y5M8	SRPRB_HUMAN	271	SRPRB PSEC0230	x				Signal recognition particle receptor subunit beta (SR-beta) (Protein APMCF1)	FUNCTION: Component of the signal recognition particle (SRP) complex receptor (SR) (By similarity). Ensures, in conjunction with the SRP complex, the correct targeting of the nascent secretory proteins to the endoplasmic reticulum membrane system (By similarity). May mediate the membrane association of SR (By similarity). {ECO:0000250|UniProtKB:P47758}.
SNX10	HGNC:14974	Q9Y5X0	SNX10_HUMAN	201	SNX10	x				Sorting nexin-10	FUNCTION: Probable phosphoinositide-binding protein involved in protein sorting and membrane trafficking in endosomes. Plays a role in cilium biogenesis through regulation of the transport and the localization of proteins to the cilium. Required for the localization to the cilium of V-ATPase subunit ATP6V1D and ATP6V0D1, and RAB8A. Involved in osteoclast differentiation and therefore bone resorpt…
CLIC4	HGNC:13518	Q9Y696	CLIC4_HUMAN	253	CLIC4	x				Chloride intracellular channel protein 4 (Intracellular chloride ion channel protein p64H1)	FUNCTION: Can insert into membranes and form poorly selective ion channels that may also transport chloride ions. Channel activity depends on the pH. Membrane insertion seems to be redox-regulated and may occur only under oxydizing conditions. Promotes cell-surface expression of HRH3. Has alternate cellular functions like a potential role in angiogenesis or in maintaining apical-basolateral membr…
CFAP20	HGNC:29523	Q9Y6A4	CFA20_HUMAN	193	CFAP20 BUG22 C16orf80 GTL3	x				Cilia- and flagella-associated protein 20 (Basal body up-regulated protein 22) (Transcription factor IIB)	FUNCTION: Cilium- and flagellum-specific protein that plays a role in axonemal structure organization and motility. Involved in the regulation of the size and morphology of cilia (PubMed:24414207). Required for axonemal microtubules polyglutamylation (PubMed:24414207). {ECO:0000269|PubMed:24414207}.
ARFGEF2	HGNC:15853	Q9Y6D5	BIG2_HUMAN	1785	ARFGEF2 ARFGEP2 BIG2	x				Brefeldin A-inhibited guanine nucleotide-exchange protein 2 (Brefeldin A-inhibited GEP 2) (ADP-ribosylation factor guanine nucleotide-exchange factor 2)	FUNCTION: Promotes guanine-nucleotide exchange on ARF1 and ARF3 and to a lower extent on ARF5 and ARF6. Promotes the activation of ARF1/ARF5/ARF6 through replacement of GDP with GTP. Involved in the regulation of Golgi vesicular transport. Required for the integrity of the endosomal compartment. Involved in trafficking from the trans-Golgi network (TGN) to endosomes and is required for membrane a…
MAD1L1	HGNC:6762	Q9Y6D9	MD1L1_HUMAN	718	MAD1L1 MAD1 TXBP181	x				Mitotic spindle assembly checkpoint protein MAD1 (Mitotic arrest deficient 1-like protein 1) (MAD1-like protein 1) (Mitotic checkpoint MAD1 protein homolog) (HsMAD1) (hMAD1) (Tax-binding protein 181)	FUNCTION: Component of the spindle-assembly checkpoint that prevents the onset of anaphase until all chromosomes are properly aligned at the metaphase plate (PubMed:10049595, PubMed:20133940, PubMed:29162720). Forms a heterotetrameric complex with the closed conformation form of MAD2L1 (C-MAD2) at unattached kinetochores during prometaphase, recruits an open conformation of MAD2L1 (O-MAD2) and pr…
DYNC1LI1	HGNC:18745	Q9Y6G9	DC1L1_HUMAN	523	DYNC1LI1 DNCLI1	x				Cytoplasmic dynein 1 light intermediate chain 1 (LIC1) (Dynein light chain A) (DLC-A) (Dynein light intermediate chain 1, cytosolic)	FUNCTION: Acts as one of several non-catalytic accessory components of the cytoplasmic dynein 1 complex that are thought to be involved in linking dynein to cargos and to adapter proteins that regulate dynein function. Cytoplasmic dynein 1 acts as a motor for the intracellular retrograde motility of vesicles and organelles along microtubules. May play a role in binding dynein to membranous organe…
IKBKG	HGNC:5961	Q9Y6K9	NEMO_HUMAN	419	IKBKG FIP3 NEMO	x				NF-kappa-B essential modulator (NEMO) (FIP-3) (IkB kinase-associated protein 1) (IKKAP1) (Inhibitor of nuclear factor kappa-B kinase subunit gamma) (I-kappa-B kinase subunit gamma) (IKK-gamma) (IKKG) (IkB kinase subunit gamma) (NF-kappa-B essential modifier)	FUNCTION: Regulatory subunit of the IKK core complex which phosphorylates inhibitors of NF-kappa-B thus leading to the dissociation of the inhibitor/NF-kappa-B complex and ultimately the degradation of the inhibitor (PubMed:9751060, PubMed:14695475, PubMed:20724660). Its binding to scaffolding polyubiquitin plays a key role in IKK activation by multiple signaling receptor pathways (PubMed:1654752…
CAPN6	HGNC:1483	Q9Y6Q1	CAN6_HUMAN	641	CAPN6 CALPM CANPX	x				Calpain-6 (Calpain-like protease X-linked) (Calpamodulin) (CalpM)	FUNCTION: Microtubule-stabilizing protein that may be involved in the regulation of microtubule dynamics and cytoskeletal organization. May act as a regulator of RAC1 activity through interaction with ARHGEF2 to control lamellipodial formation and cell mobility. Does not seem to have protease activity as it has lost the active site residues (By similarity). {ECO:0000250, ECO:0000269|PubMed:172106…
CCDC61	HGNC:33629	Q9Y6R9	CCD61_HUMAN	512	CCDC61	x				Centrosomal protein CCDC61 (Coiled-coil domain-containing protein 61) (VFL3 homolog)	FUNCTION: Microtubule-binding centrosomal protein required for centriole cohesion, independently of the centrosome-associated protein/CEP250 and rootletin/CROCC linker (PubMed:31789463). In interphase, required for anchoring microtubule at the mother centriole subdistal appendages and for centrosome positioning (PubMed:31789463). During mitosis, may be involved in spindle assembly and chromatin a…
SERP1	HGNC:10759	Q9Y6X1	SERP1_HUMAN	66	SERP1 RAMP4	x				Stress-associated endoplasmic reticulum protein 1 (Ribosome-attached membrane protein 4)	FUNCTION: Interacts with target proteins during their translocation into the lumen of the endoplasmic reticulum. Protects unfolded target proteins against degradation during ER stress. May facilitate glycosylation of target proteins after termination of ER stress. May modulate the use of N-glycosylation sites on target proteins (By similarity). {ECO:0000250}.

## Sheet: 2. Intermediate filaments-list
Approved symbol	HGNC	Uniprot	Uniprot KB-entry name	Length	Gene name(s)	Reference/database		Protein name	Function
						Int. Fil. Database	QuickGO
KRT9	HGNC:6447	P35527	K1C9_HUMAN	623	KRT9	x		Keratin, type I cytoskeletal 9 (Cytokeratin-9) (CK-9) (Keratin-9) (K9)	FUNCTION: May serve an important special function either in the mature palmar and plantar skin tissue or in the morphogenetic program of the formation of these tissues. Plays a role in keratin filament assembly. {ECO:0000269|PubMed:10218578, ECO:0000269|PubMed:7507869}.
KRT10	HGNC:6413	P13645	K1C10_HUMAN	584	KRT10 KPP	x		Keratin, type I cytoskeletal 10 (Cytokeratin-10) (CK-10) (Keratin-10) (K10)	FUNCTION: Plays a role in the establishment of the epidermal barrier on plantar skin. {ECO:0000250|UniProtKB:P02535}.; FUNCTION: (Microbial infection) Acts as a mediator of S.aureus adherence to desquamated nasal epithelial cells via clfB, and hence may play a role in nasal colonization. {ECO:0000269|PubMed:15385531}.; FUNCTION: (Microbial infection) Binds S.pneumoniae PsrP, mediating adherence o…
KRT12	HGNC:6414	Q99456	K1C12_HUMAN	494	KRT12	x		Keratin, type I cytoskeletal 12 (Cytokeratin-12) (CK-12) (Keratin-12) (K12)	FUNCTION: Involved in corneal epithelium organization, integrity and corneal keratin expression. {ECO:0000269|PubMed:26758872}.
KRT13	HGNC:6415	P13646	K1C13_HUMAN	458	KRT13	x	x	Keratin, type I cytoskeletal 13 (Cytokeratin-13) (CK-13) (Keratin-13) (K13)
KRT14	HGNC:6416	P02533	K1C14_HUMAN	472	KRT14	x		Keratin, type I cytoskeletal 14 (Cytokeratin-14) (CK-14) (Keratin-14) (K14)	FUNCTION: The nonhelical tail domain is involved in promoting KRT5-KRT14 filaments to self-organize into large bundles and enhances the mechanical properties involved in resilience of keratin intermediate filaments in vitro. {ECO:0000269|PubMed:11724817}.
KRT15	HGNC:6421	P19012	K1C15_HUMAN	456	KRT15 KRTB	x		Keratin, type I cytoskeletal 15 (Cytokeratin-15) (CK-15) (Keratin-15) (K15)
KRT16	HGNC:6423	P08779	K1C16_HUMAN	473	KRT16 KRT16A	x		Keratin, type I cytoskeletal 16 (Cytokeratin-16) (CK-16) (Keratin-16) (K16)	FUNCTION: Epidermis-specific type I keratin that plays a key role in skin. Acts as a regulator of innate immunity in response to skin barrier breach: required for some inflammatory checkpoint for the skin barrier maintenance. {ECO:0000250|UniProtKB:Q9Z2K1}.
KRT17	HGNC:6427	Q04695	K1C17_HUMAN	432	KRT17	x		Keratin, type I cytoskeletal 17 (39.1) (Cytokeratin-17) (CK-17) (Keratin-17) (K17)	FUNCTION: Type I keratin involved in the formation and maintenance of various skin appendages, specifically in determining shape and orientation of hair (By similarity). Required for the correct growth of hair follicles, in particular for the persistence of the anagen (growth) state (By similarity). Modulates the function of TNF-alpha in the specific context of hair cycling. Regulates protein syn…
KRT18	HGNC:6430	P05783	K1C18_HUMAN	430	KRT18 CYK18 PIG46	x	x	Keratin, type I cytoskeletal 18 (Cell proliferation-inducing gene 46 protein) (Cytokeratin-18) (CK-18) (Keratin-18) (K18)	FUNCTION: Involved in the uptake of thrombin-antithrombin complexes by hepatic cells (By similarity). When phosphorylated, plays a role in filament reorganization. Involved in the delivery of mutated CFTR to the plasma membrane. Together with KRT8, is involved in interleukin-6 (IL-6)-mediated barrier protection. {ECO:0000250, ECO:0000269|PubMed:15529338, ECO:0000269|PubMed:16424149, ECO:0000269|P…
KRT19	HGNC:6436	P08727	K1C19_HUMAN	400	KRT19	x		Keratin, type I cytoskeletal 19 (Cytokeratin-19) (CK-19) (Keratin-19) (K19)	FUNCTION: Involved in the organization of myofibers. Together with KRT8, helps to link the contractile apparatus to dystrophin at the costameres of striated muscle. {ECO:0000269|PubMed:16000376}.
KRT20	HGNC:20412	P35900	K1C20_HUMAN	424	KRT20	x		Keratin, type I cytoskeletal 20 (Cytokeratin-20) (CK-20) (Keratin-20) (K20) (Protein IT)	FUNCTION: Plays a significant role in maintaining keratin filament organization in intestinal epithelia. When phosphorylated, plays a role in the secretion of mucin in the small intestine (By similarity). {ECO:0000250, ECO:0000269|PubMed:12857878, ECO:0000269|PubMed:16608857}.
KRT23	HGNC:6438	Q9C075	K1C23_HUMAN	422	KRT23	x		Keratin, type I cytoskeletal 23 (Cytokeratin-23) (CK-23) (Keratin-23) (K23)
KRT24	HGNC:18527	Q2M2I5	K1C24_HUMAN	525	KRT24 KA24	x		Keratin, type I cytoskeletal 24 (Cytokeratin-24) (CK-24) (Keratin-24) (K24) (Type I keratin-24)
KRT25	HGNC:30839	Q7Z3Z0	K1C25_HUMAN	450	KRT25 KRT25A	x		Keratin, type I cytoskeletal 25 (Cytokeratin-25) (CK-25) (Keratin-25) (K25) (Keratin-25A) (K25A) (Type I inner root sheath-specific keratin-K25irs1)	FUNCTION: Essential for the proper assembly of type I and type II keratin protein complexes and formation of keratin intermediate filaments in the inner root sheath (irs) (By similarity). Plays a role in the cytoskeleton organization (PubMed:26902920). {ECO:0000250|UniProtKB:Q8VCW2, ECO:0000269|PubMed:26902920}.
KRT26	HGNC:30840	Q7Z3Y9	K1C26_HUMAN	468	KRT26 KRT25B	x		Keratin, type I cytoskeletal 26 (Cytokeratin-26) (CK-26) (Keratin-25B) (K25B) (Keratin-26) (K26) (Type I inner root sheath-specific keratin-K25irs2)
KRT27	HGNC:30841	Q7Z3Y8	K1C27_HUMAN	459	KRT27 KRT25C	x		Keratin, type I cytoskeletal 27 (Cytokeratin-27) (CK-27) (Keratin-25C) (K25C) (Keratin-27) (K27) (Type I inner root sheath-specific keratin-K25irs3)	FUNCTION: Essential for the proper assembly of type I and type II keratin protein complexes and formation of keratin intermediate filaments in the inner root sheath (irs). {ECO:0000250|UniProtKB:Q9Z320}.
KRT28	HGNC:30842	Q7Z3Y7	K1C28_HUMAN	464	KRT28 KRT25D	x		Keratin, type I cytoskeletal 28 (Cytokeratin-28) (CK-28) (Keratin-25D) (K25D) (Keratin-28) (K28) (Type I inner root sheath-specific keratin-K25irs4)	FUNCTION: Essential for the proper assembly of types I and II keratin protein complexes and the formation of keratin intermediate filaments in the inner root sheath (irs). {ECO:0000250|UniProtKB:A6BLY7}.
KRT31	HGNC:6448	Q15323	K1H1_HUMAN	416	KRT31 HHA1 HKA1 KRTHA1	x		Keratin, type I cuticular Ha1 (Hair keratin, type I Ha1) (Keratin-31) (K31)
KRT32	HGNC:6449	Q14532	K1H2_HUMAN	448	KRT32 HHA2 HKA2 KRTHA2	x		Keratin, type I cuticular Ha2 (Hair keratin, type I Ha2) (Keratin-32) (K32)
KRT33A	HGNC:6450	O76009	KT33A_HUMAN	404	KRT33A HHA3-I HKA3A KRTHA3A	x		Keratin, type I cuticular Ha3-I (Hair keratin, type I Ha3-I) (Keratin-33A) (K33A)
KRT33B	HGNC:6451	Q14525	KT33B_HUMAN	404	KRT33B HHA3-II HKA3B KRTHA3B	x		Keratin, type I cuticular Ha3-II (Hair keratin, type I Ha3-II) (Keratin-33B) (K33B)
KRT34	HGNC:6452	O76011	KRT34_HUMAN	436	KRT34 HHA4 HKA4 KRTHA4	x		Keratin, type I cuticular Ha4 (Hair keratin, type I Ha4) (Keratin-34) (K34)
KRT35	HGNC:6453	Q92764	KRT35_HUMAN	455	KRT35 HHA5 HKA5 KRTHA5	x		Keratin, type I cuticular Ha5 (Hair keratin, type I Ha5) (Keratin-35) (K35)
KRT36	HGNC:6454	O76013	KRT36_HUMAN	467	KRT36 HHA6 HKA6 KRTHA6	x		Keratin, type I cuticular Ha6 (Hair keratin, type I Ha6) (Keratin-36) (K36)
KRT37	HGNC:6455	O76014	KRT37_HUMAN	449	KRT37 HHA7 HKA7 KRTHA7	x		Keratin, type I cuticular Ha7 (Hair keratin, type I Ha7) (Keratin-37) (K37)
KRT38	HGNC:6456	O76015	KRT38_HUMAN	456	KRT38 HHA8 HKA8 KRTHA8	x		Keratin, type I cuticular Ha8 (Hair keratin, type I Ha8) (Keratin-38) (K38)
KRT39	HGNC:32971	Q6A163	K1C39_HUMAN	491	KRT39 KA35	x		Keratin, type I cytoskeletal 39 (Cytokeratin-39) (CK-39) (Keratin-39) (K39) (Type I hair keratin Ka35)	FUNCTION: May play a role in late hair differentiation.
KRT40	HGNC:26707	Q6A162	K1C40_HUMAN	431	KRT40 KA36	x		Keratin, type I cytoskeletal 40 (Cytokeratin-40) (CK-40) (Keratin-40) (K40) (Type I hair keratin Ka36)	FUNCTION: May play a role in late hair differentiation.
KRT1	HGNC:6412	P04264	K2C1_HUMAN	644	KRT1 KRTA	x		Keratin, type II cytoskeletal 1 (67 kDa cytokeratin) (Cytokeratin-1) (CK-1) (Hair alpha protein) (Keratin-1) (K1) (Type-II keratin Kb1)	FUNCTION: May regulate the activity of kinases such as PKC and SRC via binding to integrin beta-1 (ITB1) and the receptor of activated protein C kinase 1 (RACK1). In complex with C1QBP is a high affinity receptor for kininogen-1/HMWK. {ECO:0000269|PubMed:17956333, ECO:0000269|PubMed:21544310}.
KRT2	HGNC:6439	P35908	K22E_HUMAN	639	KRT2 KRT2A KRT2E	x		Keratin, type II cytoskeletal 2 epidermal (Cytokeratin-2e) (CK-2e) (Epithelial keratin-2e) (Keratin-2 epidermis) (Keratin-2e) (K2e) (Type-II keratin Kb2)	FUNCTION: Probably contributes to terminal cornification (PubMed:1380918). Associated with keratinocyte activation, proliferation and keratinization (PubMed:12598329). Plays a role in the establishment of the epidermal barrier on plantar skin (By similarity). {ECO:0000250|UniProtKB:Q3TTY5, ECO:0000269|PubMed:12598329, ECO:0000269|PubMed:1380918}.
KRT3	HGNC:6440	P12035	K2C3_HUMAN	628	KRT3	x		Keratin, type II cytoskeletal 3 (65 kDa cytokeratin) (Cytokeratin-3) (CK-3) (Keratin-3) (K3) (Type-II keratin Kb3)
KRT4	HGNC:6441	P19013	K2C4_HUMAN	520	KRT4 CYK4	x	x	Keratin, type II cytoskeletal 4 (Cytokeratin-4) (CK-4) (Keratin-4) (K4) (Type-II keratin Kb4)
KRT5	HGNC:6442	P13647	K2C5_HUMAN	590	KRT5	x		Keratin, type II cytoskeletal 5 (58 kDa cytokeratin) (Cytokeratin-5) (CK-5) (Keratin-5) (K5) (Type-II keratin Kb5)
KRT6A	HGNC:6443	P02538	K2C6A_HUMAN	564	KRT6A K6A KRT6D	x		Keratin, type II cytoskeletal 6A (Cytokeratin-6A) (CK-6A) (Cytokeratin-6D) (CK-6D) (Keratin-6A) (K6A) (Type-II keratin Kb6) (allergen Hom s 5)	FUNCTION: Epidermis-specific type I keratin involved in wound healing. Involved in the activation of follicular keratinocytes after wounding, while it does not play a major role in keratinocyte proliferation or migration. Participates in the regulation of epithelial migration by inhibiting the activity of SRC during wound repair. {ECO:0000250|UniProtKB:P50446}.
KRT6B	HGNC:6444	P04259	K2C6B_HUMAN	564	KRT6B K6B KRTL1	x		Keratin, type II cytoskeletal 6B (Cytokeratin-6B) (CK-6B) (Keratin-6B) (K6B) (Type-II keratin Kb10)
KRT6C	HGNC:20406	P48668	K2C6C_HUMAN	564	KRT6C KRT6E	x		Keratin, type II cytoskeletal 6C (Cytokeratin-6C) (CK-6C) (Cytokeratin-6E) (CK-6E) (Keratin K6h) (Keratin-6C) (K6C) (Type-II keratin Kb12)
KRT7	HGNC:6445	P08729	K2C7_HUMAN	469	KRT7 SCL	x		Keratin, type II cytoskeletal 7 (Cytokeratin-7) (CK-7) (Keratin-7) (K7) (Sarcolectin) (Type-II keratin Kb7)	FUNCTION: Blocks interferon-dependent interphase and stimulates DNA synthesis in cells. Involved in the translational regulation of the human papillomavirus type 16 E7 mRNA (HPV16 E7). {ECO:0000269|PubMed:10492017, ECO:0000269|PubMed:12072504}.
KRT8	HGNC:6446	P05787	K2C8_HUMAN	483	KRT8 CYK8	x		Keratin, type II cytoskeletal 8 (Cytokeratin-8) (CK-8) (Keratin-8) (K8) (Type-II keratin Kb8)	FUNCTION: Together with KRT19, helps to link the contractile apparatus to dystrophin at the costameres of striated muscle. {ECO:0000269|PubMed:16000376}.
KRT71	HGNC:28927	Q3SY84	K2C71_HUMAN	523	KRT71 K6IRS1 KB34 KRT6IRS1	x	x	Keratin, type II cytoskeletal 71 (Cytokeratin-71) (CK-71) (Keratin-71) (K71) (Type II inner root sheath-specific keratin-K6irs1) (Keratin 6 irs) (hK6irs) (hK6irs1) (Type-II keratin Kb34)	FUNCTION: Plays a central role in hair formation. Essential component of keratin intermediate filaments in the inner root sheath (IRS) of the hair follicle. {ECO:0000269|PubMed:22592156}.
KRT72	HGNC:28932	Q14CN4	K2C72_HUMAN	511	KRT72 K6IRS2 KB35 KRT6 KRT6IRS2	x		Keratin, type II cytoskeletal 72 (Cytokeratin-72) (CK-72) (Keratin-72) (K72) (Type II inner root sheath-specific keratin-K6irs2) (Type-II keratin Kb35)	FUNCTION: Has a role in hair formation. Specific component of keratin intermediate filaments in the inner root sheath (IRS) of the hair follicle (Probable). {ECO:0000305}.
KRT73	HGNC:28928	Q86Y46	K2C73_HUMAN	540	KRT73 K6IRS3 KB36 KRT6IRS3	x		Keratin, type II cytoskeletal 73 (Cytokeratin-73) (CK-73) (Keratin-73) (K73) (Type II inner root sheath-specific keratin-K6irs3) (Type-II keratin Kb36)	FUNCTION: Has a role in hair formation. Specific component of keratin intermediate filaments in the inner root sheath (IRS) of the hair follicle (Probable). {ECO:0000305}.
KRT74	HGNC:28929	Q7RTS7	K2C74_HUMAN	529	KRT74 K6IRS4 KB37 KRT5C KRT6IRS4	x		Keratin, type II cytoskeletal 74 (Cytokeratin-74) (CK-74) (Keratin-5c) (K5C) (Keratin-74) (K74) (Type II inner root sheath-specific keratin-K6irs4) (Type-II keratin Kb37)	FUNCTION: Has a role in hair formation. Specific component of keratin intermediate filaments in the inner root sheath (IRS) of the hair follicle (Probable). {ECO:0000305}.
KRT75	HGNC:24431	O95678	K2C75_HUMAN	551	KRT75 K6HF KB18	x		Keratin, type II cytoskeletal 75 (Cytokeratin-75) (CK-75) (Keratin-6 hair follicle) (hK6hf) (Keratin-75) (K75) (Type II keratin-K6hf) (Type-II keratin Kb18)	FUNCTION: Plays a central role in hair and nail formation. Essential component of keratin intermediate filaments in the companion layer of the hair follicle.
KRT76	HGNC:24430	Q01546	K22O_HUMAN	638	KRT76 KRT2B KRT2P	x		Keratin, type II cytoskeletal 2 oral (Cytokeratin-2P) (CK-2P) (K2P) (Keratin-76) (K76) (Type-II keratin Kb9)	FUNCTION: Probably contributes to terminal cornification. {ECO:0000269|PubMed:1282112}.
KRT77	HGNC:20411	Q7Z794	K2C1B_HUMAN	578	KRT77 KRT1B	x		Keratin, type II cytoskeletal 1b (Cytokeratin-1B) (CK-1B) (Keratin-77) (K77) (Type-II keratin Kb39)
KRT78	HGNC:28926	Q8N1N4	K2C78_HUMAN	520	KRT78 K5B KB40	x		Keratin, type II cytoskeletal 78 (Cytokeratin-78) (CK-78) (Keratin-5b) (Keratin-78) (K78) (Type-II keratin Kb40)
KRT79	HGNC:28930	Q5XKE5	K2C79_HUMAN	535	KRT79 K6L KB38 KRT6L	x		Keratin, type II cytoskeletal 79 (Cytokeratin-79) (CK-79) (Keratin-6-like) (Keratin-6L) (Keratin-79) (K79) (Type-II keratin Kb38)
KRT80	HGNC:27056	Q6KB66	K2C80_HUMAN	452	KRT80 KB20	x		Keratin, type II cytoskeletal 80 (Cytokeratin-80) (CK-80) (Keratin-80) (K80) (Type-II keratin Kb20)
KRT81	HGNC:6458	Q14533	KRT81_HUMAN	505	KRT81 KRTHB1 MLN137	x		Keratin, type II cuticular Hb1 (Hair keratin K2.9) (Keratin, hair, basic, 1) (Keratin-81) (K81) (Metastatic lymph node 137 gene protein) (MLN 137) (Type II hair keratin Hb1) (Type-II keratin Kb21) (ghHKb1) (ghHb1)
KRT82	HGNC:6459	Q9NSB4	KRT82_HUMAN	513	KRT82 KRTHB2	x	x	Keratin, type II cuticular Hb2 (Keratin-82) (K82) (Type II hair keratin Hb2) (Type-II keratin Kb22)
KRT83	HGNC:6460	P78385	KRT83_HUMAN	493	KRT83 KRTHB3	x		Keratin, type II cuticular Hb3 (Hair keratin K2.10) (Keratin-83) (K83) (Type II hair keratin Hb3) (Type-II keratin Kb23)
KRT84	HGNC:6461	Q9NSB2	KRT84_HUMAN	600	KRT84 KRTHB4	x	x	Keratin, type II cuticular Hb4 (Keratin-84) (K84) (Type II hair keratin Hb4) (Type-II keratin Kb24)
KRT85	HGNC:6462	P78386	KRT85_HUMAN	507	KRT85 KRTHB5	x		Keratin, type II cuticular Hb5 (Hair keratin K2.12) (Keratin-85) (K85) (Type II hair keratin Hb5) (Type-II keratin Kb25)
KRT86	HGNC:6463	O43790	KRT86_HUMAN	486	KRT86 KRTHB6	x		Keratin, type II cuticular Hb6 (Hair keratin K2.11) (Keratin-86) (K86) (Type II hair keratin Hb6) (Type-II keratin Kb26)
DES	HGNC:2770	P17661	DESM_HUMAN	470	DES	x		Desmin	FUNCTION: Muscle-specific type III intermediate filament essential for proper muscular structure and function. Plays a crucial role in maintaining the structure of sarcomeres, inter-connecting the Z-disks and forming the myofibrils, linking them not only to the sarcolemmal cytoskeleton, but also to the nucleus and mitochondria, thus providing strength for the muscle fiber during activity (PubMed:…
GFAP	HGNC:4235	P14136	GFAP_HUMAN	432	GFAP	x		Glial fibrillary acidic protein (GFAP)	FUNCTION: GFAP, a class-III intermediate filament, is a cell-specific marker that, during the development of the central nervous system, distinguishes astrocytes from other glial cells.
PRPH	HGNC:9461	P41219	PERI_HUMAN	470	PRPH NEF4 PRPH1	x		Peripherin (Neurofilament 4)	FUNCTION: Class-III neuronal intermediate filament protein (By similarity). May form an independent structural network without the involvement of other neurofilaments or may cooperate with the neuronal intermediate filament proteins NEFL, NEFH, NEFM and INA to form a filamentous network (PubMed:15446584, PubMed:15322088). Assembly of the neuronal intermediate filaments may be regulated by RAB7A (…
SYNC	HGNC:28897	Q9H7C4	SYNCI_HUMAN	482	SYNC SYNC1	x		Syncoilin (Syncoilin intermediate filament 1) (Syncoilin-1)	FUNCTION: Atypical type III intermediate filament (IF) protein that may play a supportive role in the efficient coupling of mechanical stress between the myofibril and fiber exterior. May facilitate lateral force transmission during skeletal muscle contraction. Does not form homofilaments nor heterofilaments with other IF proteins. {ECO:0000250|UniProtKB:Q9EPM5}.
VIM	HGNC:12692	P08670	VIME_HUMAN	466	VIM	x	x	Vimentin	FUNCTION: Vimentins are class-III intermediate filaments found in various non-epithelial cells, especially mesenchymal cells. Vimentin is attached to the nucleus, endoplasmic reticulum, and mitochondria, either laterally or terminally. {ECO:0000269|PubMed:21746880}.; FUNCTION: Involved with LARP6 in the stabilization of type I collagen mRNAs for CO1A1 and CO1A2. {ECO:0000269|PubMed:21746880}.
INA	HGNC:6057	Q16352	AINX_HUMAN	499	INA NEF5	x		Alpha-internexin (Alpha-Inx) (66 kDa neurofilament protein) (NF-66) (Neurofilament-66) (Neurofilament 5)	FUNCTION: Class-IV neuronal intermediate filament that is able to self-assemble. It is involved in the morphogenesis of neurons. It may form an independent structural network without the involvement of other neurofilaments or it may cooperate with NEFL to form the filamentous backbone to which NEFM and NEFH attach to form the cross-bridges. May also cooperate with the neuronal intermediate filame…
NEFH	HGNC:7737	P12036	NFH_HUMAN	1026	NEFH KIAA0845 NFH	x		Neurofilament heavy polypeptide (NF-H) (200 kDa neurofilament protein) (Neurofilament triplet H protein)	FUNCTION: Neurofilaments usually contain three intermediate filament proteins: NEFL, NEFM, and NEFH which are involved in the maintenance of neuronal caliber. NEFH has an important function in mature axons that is not subserved by the two smaller NF proteins. May additionally cooperate with the neuronal intermediate filament proteins PRPH and INA to form neuronal filamentous networks (By similari…
NEFL	HGNC:7739	P07196	NFL_HUMAN	543	NEFL NF68 NFL	x	x	Neurofilament light polypeptide (NF-L) (68 kDa neurofilament protein) (Neurofilament triplet L protein)	FUNCTION: Neurofilaments usually contain three intermediate filament proteins: NEFL, NEFM, and NEFH which are involved in the maintenance of neuronal caliber. May additionally cooperate with the neuronal intermediate filament proteins PRPH and INA to form neuronal filamentous networks (By similarity). {ECO:0000250|UniProtKB:P08551}.
NEFM	HGNC:7734	P07197	NFM_HUMAN	916	NEFM NEF3 NFM	x		Neurofilament medium polypeptide (NF-M) (160 kDa neurofilament protein) (Neurofilament 3) (Neurofilament triplet M protein)	FUNCTION: Neurofilaments usually contain three intermediate filament proteins: NEFL, NEFM, and NEFH which are involved in the maintenance of neuronal caliber. May additionally cooperate with the neuronal intermediate filament proteins PRPH and INA to form neuronal filamentous networks (By similarity). {ECO:0000250|UniProtKB:P08553}.
NES	HGNC:7756	P48681	NEST_HUMAN	1621	NES Nbla00170	x		Nestin	FUNCTION: Required for brain and eye development. Promotes the disassembly of phosphorylated vimentin intermediate filaments (IF) during mitosis and may play a role in the trafficking and distribution of IF proteins and other cellular factors to daughter cells during progenitor cell division. Required for survival, renewal and mitogen-stimulated proliferation of neural progenitor cells (By simila…
SYNM	HGNC:24466	O15061	SYNEM_HUMAN	1565	SYNM DMN KIAA0353 SYN	x	x	Synemin (Desmuslin)	FUNCTION: Type-VI intermediate filament (IF) which plays an important cytoskeletal role within the muscle cell cytoskeleton. It forms heteromeric IFs with desmin and/or vimentin, and via its interaction with cytoskeletal proteins alpha-dystrobrevin, dystrophin, talin-1, utrophin and vinculin, is able to link these heteromeric IFs to adherens-type junctions, such as to the costameres, neuromuscula…
LMNA	HGNC:6636	P02545	LMNA_HUMAN	664	LMNA LMN1	x		Prelamin-A/C [Cleaved into: Lamin-A/C (70 kDa lamin) (Renal carcinoma antigen NY-REN-32)]	FUNCTION: Lamins are components of the nuclear lamina, a fibrous layer on the nucleoplasmic side of the inner nuclear membrane, which is thought to provide a framework for the nuclear envelope and may also interact with chromatin. Lamin A and C are present in equal amounts in the lamina of mammals. Recruited by DNA repair proteins XRCC4 and IFFO1 to the DNA double-strand breaks (DSBs) to prevent …
LMNB1	HGNC:6637	P20700	LMNB1_HUMAN	586	LMNB1 LMN2 LMNB	x		Lamin-B1	FUNCTION: Lamins are components of the nuclear lamina, a fibrous layer on the nucleoplasmic side of the inner nuclear membrane, which is thought to provide a framework for the nuclear envelope and may also interact with chromatin.
LMNB2	HGNC:6638	Q03252	LMNB2_HUMAN	620	LMNB2 LMN2	x		Lamin-B2	FUNCTION: Lamins are components of the nuclear lamina, a fibrous layer on the nucleoplasmic side of the inner nuclear membrane, which is thought to provide a framework for the nuclear envelope and may also interact with chromatin.
BFSP2	HGNC:1041	Q13515	BFSP2_HUMAN	415	BFSP2	x		Phakinin (49 kDa cytoskeletal protein) (Beaded filament structural protein 2) (Lens fiber cell beaded filament protein CP 47) (CP47) (Lens fiber cell beaded filament protein CP 49) (CP49) (Lens intermediate filament-like light) (LIFL-L)	FUNCTION: Required for the correct formation of lens intermediate filaments as part of a complex composed of BFSP1, BFSP2 and CRYAA (PubMed:28935373). Plays a role in maintenance of retinal lens optical clarity (By similarity). {ECO:0000250|UniProtKB:Q6NVD9, ECO:0000269|PubMed:28935373}.
BFSP1	HGNC:1040	Q12934	BFSP1_HUMAN	665	BFSP1	x		Filensin (Beaded filament structural protein 1) (Lens fiber cell beaded-filament structural protein CP 115) (CP115) (Lens intermediate filament-like heavy) (LIFL-H) [Cleaved into: Filensin C-terminal fragment; Filensin N-terminal fragment]	FUNCTION: Required for the correct formation of lens intermediate filaments as part of a complex composed of BFSP1, BFSP2 and CRYAA (PubMed:28935373). Involved in altering the calcium regulation of MIP water permeability (PubMed:30790544). {ECO:0000269|PubMed:28935373, ECO:0000269|PubMed:30790544}.
UPP2	HGNC:23061	O95045	UPP2_HUMAN	317	UPP2		x	Uridine phosphorylase 2 (UPase 2) (UrdPase 2) (EC 2.4.2.3)	FUNCTION: Catalyzes the reversible phosphorylytic cleavage of uridine and deoxyuridine to uracil and ribose- or deoxyribose-1-phosphate (PubMed:12849978, PubMed:21855639). The produced molecules are then utilized as carbon and energy sources or in the rescue of pyrimidine bases for nucleotide synthesis (Probable). Shows broad substrate specificity and accepts uridine, deoxyuridine, and thymidine …
CSNK1A1	HGNC:2451	P48729	KC1A_HUMAN	337	CSNK1A1		x	Casein kinase I isoform alpha (CKI-alpha) (EC 2.7.11.1) (CK1)	FUNCTION: Casein kinases are operationally defined by their preferential utilization of acidic proteins such as caseins as substrates. It can phosphorylate a large number of proteins. Participates in Wnt signaling. Phosphorylates CTNNB1 at 'Ser-45'. May phosphorylate PER1 and PER2. May play a role in segregating chromosomes during mitosis (PubMed:11955436, PubMed:1409656, PubMed:18305108). May pl…
EPPK1	HGNC:15577	P58107	EPIPL_HUMAN	5088	EPPK1 EPIPL		x	Epiplakin (450 kDa epidermal antigen)	FUNCTION: Cytoskeletal linker protein that connects to intermediate filaments and controls their reorganization in response to stress (PubMed:15671067, PubMed:27206504, PubMed:23398049). In response to mechanical stress like wound healing, is associated with the machinery for cellular motility by slowing down keratinocyte migration and proliferation and accelerating keratin bundling in proliferat…
DST	HGNC:1090	Q03001	DYST_HUMAN	7570	DST BP230 BP240 BPAG1 DMH DT KIAA0728		x	Dystonin (230 kDa bullous pemphigoid antigen) (230/240 kDa bullous pemphigoid antigen) (Bullous pemphigoid antigen 1) (BPA) (Bullous pemphigoid antigen) (Dystonia musculorum protein) (Hemidesmosomal plaque protein)	FUNCTION: Cytoskeletal linker protein. Acts as an integrator of intermediate filaments, actin and microtubule cytoskeleton networks. Required for anchoring either intermediate filaments to the actin cytoskeleton in neural and muscle cells or keratin-containing intermediate filaments to hemidesmosomes in epithelial cells. The proteins may self-aggregate to form filaments or a two-dimensional mesh.…
CARMIL2	HGNC:27089	Q6F5E8	CARL2_HUMAN	1435	CARMIL2 LRRC16C RLTPR		x	Capping protein, Arp2/3 and myosin-I linker protein 2 (Capping protein regulator and myosin 1 linker 2) (F-actin-uncapping protein RLTPR) (Leucine-rich repeat-containing protein 16C) (RGD, leucine-rich repeat, tropomodulin and proline-rich-containing protein)	FUNCTION: Cell membrane-cytoskeleton-associated protein that plays a role in the regulation of actin polymerization at the barbed end of actin filaments. Prevents F-actin heterodimeric capping protein (CP) activity at the leading edges of migrating cells, and hence generates uncapped barbed ends and enhances actin polymerization (PubMed:26466680). Plays a role in cell protrusion formations; invol…
FAM83H	HGNC:24797	Q6ZRV2	FA83H_HUMAN	1179	FAM83H		x	Protein FAM83H	FUNCTION: May play a major role in the structural organization and calcification of developing enamel (PubMed:18252228). May play a role in keratin cytoskeleton disassembly by recruiting CSNK1A1 to keratin filaments. Thereby, it may regulate epithelial cell migration (PubMed:23902688). {ECO:0000269|PubMed:18252228, ECO:0000269|PubMed:23902688}.
TLK2	HGNC:11842	Q86UE8	TLK2_HUMAN	772	TLK2		x	Serine/threonine-protein kinase tousled-like 2 (EC 2.7.11.1) (HsHPK) (PKU-alpha) (Tousled-like kinase 2)	FUNCTION: Serine/threonine-protein kinase involved in the process of chromatin assembly and probably also DNA replication, transcription, repair, and chromosome segregation. Phosphorylates the chromatin assembly factors ASF1A AND ASF1B. Phosphorylation of ASF1A prevents its proteasome-mediated degradation, thereby enhancing chromatin assembly. Negative regulator of amino acid starvation-induced a…
FBF1	HGNC:24674	Q8TES7	FBF1_HUMAN	1133	FBF1 ALB KIAA1863		x	Fas-binding factor 1 (FBF-1) (Protein albatross)	FUNCTION: Keratin-binding protein required for epithelial cell polarization. Involved in apical junction complex (AJC) assembly via its interaction with PARD3. Required for ciliogenesis. {ECO:0000269|PubMed:18838552, ECO:0000269|PubMed:23348840}.
GPER1	HGNC:4485	Q99527	GPER1_HUMAN	375	GPER1 CEPR CMKRL2 DRY12 GPER GPR30		x	G-protein coupled estrogen receptor 1 (Chemoattractant receptor-like 2) (Flow-induced endothelial G-protein coupled receptor 1) (FEG-1) (G protein-coupled estrogen receptor 1) (G-protein coupled receptor 30) (GPCR-Br) (IL8-related receptor DRY12) (Lymphocyte-derived G-protein coupled receptor) (LYGPR) (Membrane estrogen receptor) (mER)	FUNCTION: G-protein coupled estrogen receptor that binds to 17-beta-estradiol (E2) with high affinity, leading to rapid and transient activation of numerous intracellular signaling pathways. Stimulates cAMP production, calcium mobilization and tyrosine kinase Src inducing the release of heparin-bound epidermal growth factor (HB-EGF) and subsequent transactivation of the epidermal growth factor re…

## Sheet: 3. Focal adhesion-list
Approved symbol	HGNC	Uniprot	Uniprot KB-entry name	Length	Gene name(s)	Reference/database					Protein name	Function
						QuickGO	Winograd et al	Horton et al	Lock et al	Paradzik et al		FUNCTION: Key regulator of the integrin-mediated cell-matrix interaction signaling by binding to the ITGB1 cytoplasmic tail and preventing the activation of integrin alpha-5/beta-1 (heterodimer of ITGA5 and ITGB1) by talin or FERMT1. Plays a role in cell proliferation, differentiation, spreading, adhesion and migration in the context of mineralization and bone development and angiogenesis. Stimul…
ITGB1BP1	HGNC:23927	O14713	ITBP1_HUMAN	200	ITGB1BP1 ICAP1	x	x				Integrin beta-1-binding protein 1 (Integrin cytoplasmic domain-associated protein 1) (ICAP-1)	FUNCTION: Cell-surface receptor involved in the development of the cardiovascular system, in angiogenesis, in the formation of certain neuronal circuits and in organogenesis outside the nervous system. Mediates the chemorepulsant activity of semaphorins (PubMed:9288753, PubMed:9529250, PubMed:10688880). Recognizes a C-end rule (CendR) motif R/KXXR/K on its ligands which causes cellular internaliz…
NRP1	HGNC:8004	O14786	NRP1_HUMAN	923	NRP1 NRP VEGF165R	x	x				Neuropilin-1 (Vascular endothelial cell growth factor 165 receptor) (CD antigen CD304)	FUNCTION: Transcriptional coactivator for androgen receptor (AR) and serum response factor (SRF). Contributes to the regulation of cell adhesion, spreading and cell migration and acts as a negative regulator in integrin-mediated cell adhesion events. Suppresses the integrin-induced tyrosine phosphorylation of paxillin (PXN). May play a critical role as an adapter protein in the formation of the a…
LPXN	HGNC:14061	O60711	LPXN_HUMAN	386	LPXN LDLP	x	x				Leupaxin	FUNCTION: [Isoform 1]: Forms a high-affinity link between the actin cytoskeleton and the membrane. Is among the first costameric proteins to assemble during myogenesis and it contributes to myogenic membrane structure and differentiation (PubMed:12711699). Appears to be involved in myosin II assembly. May modulate myosin II regulation through MLCK during cell spreading, an initial step in cell mi…
SVIL	HGNC:11480	O95425	SVIL_HUMAN	2214	SVIL	x	x				Supervillin (Archvillin) (p205/p250)	FUNCTION: May play a role in cell-cell or cell-ligand interactions during synaptogenesis and other events in the brain.
THY1	HGNC:11801	P04216	THY1_HUMAN	161	THY1	x	x				Thy-1 membrane glycoprotein (CDw90) (Thy-1 antigen) (CD antigen CD90)	FUNCTION: Small heat shock protein which functions as a molecular chaperone probably maintaining denatured proteins in a folding-competent state (PubMed:10383393, PubMed:20178975). Plays a role in stress resistance and actin organization (PubMed:19166925). Through its molecular chaperone activity may regulate numerous biological processes including the phosphorylation and the axonal transport of …
HSPB1	HGNC:5246	P04792	HSPB1_HUMAN	205	HSPB1 HSP27 HSP28	x	x				Heat shock protein beta-1 (HspB1) (28 kDa heat shock protein) (Estrogen-regulated 24 kDa protein) (Heat shock 27 kDa protein) (HSP 27) (Stress-responsive protein 27) (SRP27)	FUNCTION: Calcium-regulated non-lysosomal thiol-protease which catalyzes limited proteolysis of substrates involved in cytoskeletal remodeling and signal transduction (PubMed:21531719, PubMed:2400579). Proteolytically cleaves CTBP1 at 'Asn-375', 'Gly-387' and 'His-409' (PubMed:23707407). {ECO:0000269|PubMed:21531719, ECO:0000269|PubMed:23707407, ECO:0000269|PubMed:2400579}.
CAPN1	HGNC:1476	P07384	CAN1_HUMAN	714	CAPN1 CANPL1 PIG30	x	x				Calpain-1 catalytic subunit (EC 3.4.22.52) (Calcium-activated neutral proteinase 1) (CANP 1) (Calpain mu-type) (Calpain-1 large subunit) (Cell proliferation-inducing gene 30 protein) (Micromolar-calpain) (muCANP)	FUNCTION: Binds to actin and affects the structure of the cytoskeleton. At high concentrations, profilin prevents the polymerization of actin, whereas it enhances it at low concentrations. By binding to PIP2, it inhibits the formation of IP3 and DG. Inhibits androgen receptor (AR) and HTT aggregation and binding of G-actin is essential for its inhibition of AR. {ECO:0000269|PubMed:18573880}.
PFN1	HGNC:8881	P07737	PROF1_HUMAN	140	PFN1	x	x				Profilin-1 (Epididymis tissue protein Li 184a) (Profilin I)	FUNCTION: Vimentins are class-III intermediate filaments found in various non-epithelial cells, especially mesenchymal cells. Vimentin is attached to the nucleus, endoplasmic reticulum, and mitochondria, either laterally or terminally. {ECO:0000269|PubMed:21746880}.; FUNCTION: Involved with LARP6 in the stabilization of type I collagen mRNAs for CO1A1 and CO1A2. {ECO:0000269|PubMed:21746880}.
VIM	HGNC:12692	P08670	VIME_HUMAN	466	VIM	x	x				Vimentin	FUNCTION: Binds the poly(A) tail of mRNA, including that of its own transcript, and regulates processes of mRNA metabolism such as pre-mRNA splicing and mRNA stability (PubMed:11051545, PubMed:17212783, PubMed:25480299). Its function in translational initiation regulation can either be enhanced by PAIP1 or repressed by PAIP2 (PubMed:11051545, PubMed:20573744). Can probably bind to cytoplasmic RNA…
PABPC1	HGNC:8554	P11940	PABP1_HUMAN	636	PABPC1 PAB1 PABP PABP1 PABPC2	x	x				Polyadenylate-binding protein 1 (PABP-1) (Poly(A)-binding protein 1)	FUNCTION: Integrins alpha-4/beta-1 (VLA-4) and alpha-4/beta-7 are receptors for fibronectin. They recognize one or more domains within the alternatively spliced CS-1 and CS-5 regions of fibronectin. They are also receptors for VCAM1. Integrin alpha-4/beta-1 recognizes the sequence Q-I-D-S in VCAM1. Integrin alpha-4/beta-7 is also a receptor for MADCAM1. It recognizes the sequence L-D-T in MADCAM1…
ITGA4	HGNC:6140	P13612	ITA4_HUMAN	1032	ITGA4 CD49D	x	x				Integrin alpha-4 (CD49 antigen-like family member D) (Integrin alpha-IV) (VLA-4 subunit alpha) (CD antigen CD49d)	FUNCTION: Mediates NK cell adhesion and triggers NK cell effector functions. Binds two different NK cell receptors: CD96 and CD226. These interactions accumulates at the cell-cell contact site, leading to the formation of a mature immunological synapse between NK cell and target cell. This may trigger adhesion and secretion of lytic granules and IFN-gamma and activate cytotoxicity of activated NK…
PVR	HGNC:9705	P15151	PVR_HUMAN	417	PVR PVS	x	x				Poliovirus receptor (Nectin-like protein 5) (NECL-5) (CD antigen CD155)	FUNCTION: Integrin alpha-2/beta-1 is a receptor for laminin, collagen, collagen C-propeptides, fibronectin and E-cadherin. It recognizes the proline-hydroxylated sequence G-F-P-G-E-R in collagen. It is responsible for adhesion of platelets and other cells to collagens, modulation of collagen and collagenase gene expression, force generation and organization of newly synthesized extracellular matr…
ITGA2	HGNC:6137	P17301	ITA2_HUMAN	1181	ITGA2 CD49B	x	x				Integrin alpha-2 (CD49 antigen-like family member B) (Collagen receptor) (Platelet membrane glycoprotein Ia) (GPIa) (VLA-2 subunit alpha) (CD antigen CD49b)	FUNCTION: Calcium-regulated non-lysosomal thiol-protease which catalyzes limited proteolysis of substrates involved in cytoskeletal remodeling and signal transduction. Proteolytically cleaves MYOC at 'Arg-226' (PubMed:17650508). Proteolytically cleaves CPEB3 following neuronal stimulation which abolishes CPEB3 translational repressor activity, leading to translation of CPEB3 target mRNAs (By simi…
CAPN2	HGNC:1479	P17655	CAN2_HUMAN	700	CAPN2 CANPL2	x	x				Calpain-2 catalytic subunit (EC 3.4.22.53) (Calcium-activated neutral proteinase 2) (CANP 2) (Calpain M-type) (Calpain large polypeptide L2) (Calpain-2 large subunit) (Millimolar-calpain) (M-calpain)	FUNCTION: Vascular endothelium glycoprotein that plays an important role in the regulation of angiogenesis (PubMed:21737454, PubMed:23300529). Required for normal structure and integrity of adult vasculature (PubMed:7894484). Regulates the migration of vascular endothelial cells (PubMed:17540773). Required for normal extraembryonic angiogenesis and for embryonic heart development (By similarity).…
ENG	HGNC:3349	P17813	EGLN_HUMAN	658	ENG END	x	x				Endoglin (CD antigen CD105)	FUNCTION: Integrin alpha-V:beta-6 (ITGAV:ITGB6) is a receptor for fibronectin and cytotactin (PubMed:17545607, PubMed:17158881). It recognizes the sequence R-G-D in its ligands (PubMed:17545607, PubMed:17158881). Internalization of integrin alpha-V/beta-6 via clathrin-mediated endocytosis promotes carcinoma cell invasion (PubMed:17545607, PubMed:17158881). ITGAV:ITGB6 acts as a receptor for fibri…
ITGB6	HGNC:6161	P18564	ITB6_HUMAN	788	ITGB6	x	x				Integrin beta-6	FUNCTION: Involved in pH regulation to eliminate acids generated by active metabolism or to counter adverse environmental conditions. Major proton extruding system driven by the inward sodium ion chemical gradient. Plays an important role in signal transduction. {ECO:0000269|PubMed:11350981, ECO:0000269|PubMed:15035633, ECO:0000269|PubMed:8901634}.
SLC9A1	HGNC:11071	P19634	SL9A1_HUMAN	815	SLC9A1 APNH1 NHE1	x	x				Sodium/hydrogen exchanger 1 (APNH) (Na(+)/H(+) antiporter, amiloride-sensitive) (Na(+)/H(+) exchanger 1) (NHE-1) (Solute carrier family 9 member 1)	FUNCTION: Integrin alpha-6/beta-1 (ITGA6:ITGB1) is a receptor for laminin on platelets (By similarity). Integrin alpha-6/beta-1 (ITGA6:ITGB1) is present in oocytes and is involved in sperm-egg fusion (By similarity). Integrin alpha-6/beta-4 (ITGA6:ITGB4) is a receptor for laminin in epithelial cells and it plays a critical structural role in the hemidesmosome (By similarity). ITGA6:ITGB4 binds to…
ITGA6	HGNC:6142	P23229	ITA6_HUMAN	1130	ITGA6	x	x				Integrin alpha-6 (CD49 antigen-like family member F) (VLA-6) (CD antigen CD49f) [Cleaved into: Integrin alpha-6 heavy chain; Integrin alpha-6 light chain; Processed integrin alpha-6 (Alpha6p)]	FUNCTION: Binds to F-actin and exhibits pH-sensitive F-actin depolymerizing activity (PubMed:11812157). In conjunction with the subcortical maternal complex (SCMC), plays an essential role for zygotes to progress beyond the first embryonic cell divisions via regulation of actin dynamics (PubMed:15580268). Required for the centralization of the mitotic spindle and symmetric division of zygotes (By…
CFL1	HGNC:1874	P23528	COF1_HUMAN	166	CFL1 CFL	x	x				Cofilin-1 (18 kDa phosphoprotein) (p18) (Cofilin, non-muscle isoform)	FUNCTION: Integrin alpha-3/beta-1 is a receptor for fibronectin, laminin, collagen, epiligrin, thrombospondin and CSPG4. Integrin alpha-3/beta-1 provides a docking site for FAP (seprase) at invadopodia plasma membranes in a collagen-dependent manner and hence may participate in the adhesion, formation of invadopodia and matrix degradation processes, promoting cell invasion. Alpha-3/beta-1 may med…
ITGA3	HGNC:6139	P26006	ITA3_HUMAN	1051	ITGA3 MSK18	x	x				Integrin alpha-3 (CD49 antigen-like family member C) (FRP-2) (Galactoprotein B3) (GAPB3) (VLA-3 subunit alpha) (CD antigen CD49c) [Cleaved into: Integrin alpha-3 heavy chain; Integrin alpha-3 light chain]	FUNCTION: Calcium-binding chaperone that promotes folding, oligomeric assembly and quality control in the endoplasmic reticulum (ER) via the calreticulin/calnexin cycle. This lectin interacts transiently with almost all of the monoglucosylated glycoproteins that are synthesized in the ER (PubMed:7876246). Interacts with the DNA-binding domain of NR3C1 and mediates its nuclear export (PubMed:11149…
CALR	HGNC:1455	P27797	CALR_HUMAN	417	CALR CRTC	x	x				Calreticulin (CRP55) (Calregulin) (Endoplasmic reticulum resident protein 60) (ERp60) (HACBP) (grp60)	FUNCTION: MARCKS is the most prominent cellular substrate for protein kinase C. This protein binds calmodulin, actin, and synapsin. MARCKS is a filamentous (F) actin cross-linking protein.
MARCKS	HGNC:6759	P29966	MARCS_HUMAN	332	MARCKS MACS PRKCSL	x	x				Myristoylated alanine-rich C-kinase substrate (MARCKS) (Protein kinase C substrate, 80 kDa protein, light chain) (80K-L protein) (PKCSL)	FUNCTION: Probably plays a crucial role in the binding of the barbed end of actin filaments to the plasma membrane.
RDX	HGNC:9944	P35241	RADI_HUMAN	583	RDX	x	x				Radixin	FUNCTION: Essential for the proper assembly of the glomerular and tubular basement membranes in kidney. {ECO:0000269|PubMed:15265795}.; FUNCTION: (Microbial infection) Plays a role in human papillomavirus 16/HPV-16 endocytosis upon binding to cell surface receptor. {ECO:0000269|PubMed:24553111}.
CD151	HGNC:1630	P48509	CD151_HUMAN	253	CD151 TSPAN24	x	x				CD151 antigen (GP27) (Membrane glycoprotein SFA-1) (Platelet-endothelial tetraspan antigen 3) (PETA-3) (Tetraspanin-24) (Tspan-24) (CD antigen CD151)	FUNCTION: Endopeptidase that degrades various components of the extracellular matrix such as collagen. Activates progelatinase A. Essential for pericellular collagenolysis and modeling of skeletal and extraskeletal connective tissues during development (By similarity). May be involved in actin cytoskeleton reorganization by cleaving PTK7 (PubMed:20837484). Acts as a positive regulator of cell gro…
MMP14	HGNC:7160	P50281	MMP14_HUMAN	582	MMP14	x	x				Matrix metalloproteinase-14 (MMP-14) (EC 3.4.24.80) (MMP-X1) (Membrane-type matrix metalloproteinase 1) (MT-MMP 1) (MTMMP1) (Membrane-type-1 matrix metalloproteinase) (MT1-MMP) (MT1MMP)	FUNCTION: Microtubule-associated force-producing protein involved in producing microtubule bundles and able to bind and hydrolyze GTP. Plays a role in the regulation of neuron morphology, axon growth and formation of neuronal growth cones (By similarity). Plays an important role in vesicular trafficking processes, in particular endocytosis (PubMed:33713620). Involved in cytokinesis (PubMed:124986…
DNM2	HGNC:2974	P50570	DYN2_HUMAN	870	DNM2 DYN2	x	x				Dynamin-2 (EC 3.6.5.5)	FUNCTION: Integrin alpha-8/beta-1 functions in the genesis of kidney and probably of other organs by regulating the recruitment of mesenchymal cells into epithelial structures. It recognizes the sequence R-G-D in a wide array of ligands including TNC, FN1, SPP1 TGFB1, TGFB3 and VTN. NPNT is probably its functional ligand in kidney genesis. Neuronal receptor for TNC it mediates cell-cell interacti…
ITGA8	HGNC:6144	P53708	ITA8_HUMAN	1063	ITGA8	x	x				Integrin alpha-8 [Cleaved into: Integrin alpha-8 heavy chain; Integrin alpha-8 light chain]	FUNCTION: Integrin alpha-1/beta-1 is a receptor for laminin and collagen. It recognizes the proline-hydroxylated sequence G-F-P-G-E-R in collagen. Involved in anchorage-dependent, negative regulation of EGF-stimulated cell growth. {ECO:0000269|PubMed:15592458}.
ITGA1	HGNC:6134	P56199	ITA1_HUMAN	1179	ITGA1	x	x				Integrin alpha-1 (CD49 antigen-like family member A) (Laminin and collagen receptor) (VLA-1) (CD antigen CD49a)	FUNCTION: Small GTPase which cycles between an active GTP-bound and an inactive GDP-bound state. Mainly associated with cytoskeleton organization, in active state binds to a variety of effector proteins to regulate cellular responses such as cytoskeletal dynamics, cell migration and cell cycle. Regulates a signal transduction pathway linking plasma membrane receptors to the assembly of focal adhe…
RHOA	HGNC:667	P61586	RHOA_HUMAN	193	RHOA ARH12 ARHA RHO12	x	x				Transforming protein RhoA (EC 3.6.5.2) (Rho cDNA clone 12) (h12)	FUNCTION: GTP-binding protein involved in protein trafficking among different compartments. Modulates vesicle budding and uncoating within the Golgi complex. Deactivation induces the redistribution of the entire Golgi complex to the endoplasmic reticulum, suggesting a crucial role in protein trafficking. In its GTP-bound form, its triggers the association with coat proteins with the Golgi membran…
ARF1	HGNC:652	P84077	ARF1_HUMAN	181	ARF1	x	x				ADP-ribosylation factor 1	FUNCTION: May act as a scaffolding protein within caveolar membranes (PubMed:11751885). Forms a stable heterooligomeric complex with CAV2 that targets to lipid rafts and drives caveolae formation. Mediates the recruitment of CAVIN proteins (CAVIN1/2/3/4) to the caveolae (PubMed:19262564). Interacts directly with G-protein alpha subunits and can functionally regulate their activity (By similarity)…
CAV1	HGNC:1527	Q03135	CAV1_HUMAN	178	CAV1 CAV	x	x				Caveolin-1	FUNCTION: Acts as a receptor for urokinase plasminogen activator. Plays a role in localizing and promoting plasmin formation. Mediates the proteolysis-independent signal transduction activation effects of U-PA. It is subject to negative-feedback regulation by U-PA which cleaves it into an inactive form.
PLAUR	HGNC:9053	Q03405	UPAR_HUMAN	335	PLAUR MO3 UPAR	x	x				Urokinase plasminogen activator surface receptor (U-PAR) (uPAR) (Monocyte activation antigen Mo3) (CD antigen CD87)	FUNCTION: Endocytic receptor involved in endocytosis and in phagocytosis of apoptotic cells (PubMed:11907044, PubMed:12713657). Required for early embryonic development (By similarity). Involved in cellular lipid homeostasis. Involved in the plasma clearance of chylomicron remnants and activated LRPAP1 (alpha 2-macroglobulin), as well as the local metabolism of complexes between plasminogen activ…
LRP1	HGNC:6692	Q07954	LRP1_HUMAN	4544	LRP1 A2MR APR	x	x				Prolow-density lipoprotein receptor-related protein 1 (LRP-1) (Alpha-2-macroglobulin receptor) (A2MR) (Apolipoprotein E receptor) (APOER) (CD antigen CD91) [Cleaved into: Low-density lipoprotein receptor-related protein 1 85 kDa subunit (LRP-85); Low-density lipoprotein receptor-related protein 1 515 kDa subunit (LRP-515); Low-density lipoprotein receptor-related protein 1 intracellular domain (L…	FUNCTION: Contributes to the organization of the actin cytoskeleton and cell shape (PubMed:21296879). Plays a role in the formation of lamellipodia and in cell migration. Plays a role in the regulation of neuron morphology, axon growth and formation of neuronal growth cones (By similarity). Through its interaction with CTTNBP2, involved in the regulation of neuronal spine density (By similarity).…
CTTN	HGNC:3338	Q14247	SRC8_HUMAN	550	CTTN EMS1	x	x				Src substrate cortactin (Amplaxin) (Oncogene EMS1)	FUNCTION: Non-receptor protein-tyrosine kinase that regulates reorganization of the actin cytoskeleton, cell polarization, cell migration, adhesion, spreading and bone remodeling. Plays a role in the regulation of the humoral immune response, and is required for normal levels of marginal B-cells in the spleen and normal migration of splenic B-cells. Required for normal macrophage polarization and…
PTK2B	HGNC:9612	Q14289	FAK2_HUMAN	1009	PTK2B FAK2 PYK2 RAFTK	x	x				Protein-tyrosine kinase 2-beta (EC 2.7.10.2) (Calcium-dependent tyrosine kinase) (CADTK) (Calcium-regulated non-receptor proline-rich tyrosine kinase) (Cell adhesion kinase beta) (CAK-beta) (CAKB) (Focal adhesion kinase 2) (FADK 2) (Proline-rich tyrosine kinase 2) (Related adhesion focal tyrosine kinase) (RAFTK)	FUNCTION: Adapter protein that interacts with the cytoplasmic domain of numerous receptor kinases and modulates down-stream signaling. Promotes activation of down-stream protein kinases, including STAT3, AKT1, MAPK1 and/or MAPK3. Promotes activation of HRAS. Plays a role in signal transduction in response to EGF. Plays a role in the regulation of cell proliferation and cell migration. Plays a rol…
GRB7	HGNC:4567	Q14451	GRB7_HUMAN	532	GRB7	x	x				Growth factor receptor-bound protein 7 (B47) (Epidermal growth factor receptor GRB-7) (GRB7 adapter protein)	FUNCTION: Tyrosine-protein phosphatase which regulates cell motility proliferation and muscle-response to insulin (PubMed:15817639, PubMed:23401856). In muscles and under catabolic conditions, dephosphorylates IRS1 leading to its degradation and muscle atrophy (PubMed:23401856). Negatively regulates PI3K-AKT pathway activation (PubMed:15817639, PubMed:23401856). {ECO:0000269|PubMed:15817639, ECO:…
TNS2	HGNC:19737	Q63HR2	TNS2_HUMAN	1409	TNS2 KIAA1075 TENC1	x	x				Tensin-2 (EC 3.1.3.48) (C1 domain-containing phosphatase and tensin homolog) (C1-TEN) (Tensin-like C1 domain-containing phosphatase)	FUNCTION: Adapter protein in a cytoplasmic complex linking beta-integrins to the actin cytoskeleton, bridges the complex to cell surface receptor tyrosine kinases and growth factor receptors. Plays a role in modulating cell spreading and migration. {ECO:0000269|PubMed:12167643}.
LIMS2	HGNC:16084	Q7Z4I7	LIMS2_HUMAN	341	LIMS2 PINCH2	x	x				LIM and senescent cell antigen-like-containing domain protein 2 (LIM-like protein 2) (Particularly interesting new Cys-His protein 2) (PINCH-2)	FUNCTION: Ena/VASP proteins are actin-associated proteins involved in a range of processes dependent on cytoskeleton remodeling and cell polarity such as axon guidance and lamellipodial and filopodial dynamics in migrating cells. ENAH induces the formation of F-actin rich outgrowths in fibroblasts. Acts synergistically with BAIAP2-alpha and downstream of NTN1 to promote filipodia formation (By si…
ENAH	HGNC:18271	Q8N8S7	ENAH_HUMAN	591	ENAH MENA	x	x				Protein enabled homolog	FUNCTION: Promotes cell proliferation. {ECO:0000269|PubMed:14654939}.
ASAP3	HGNC:14987	Q8TDY4	ASAP3_HUMAN	903	ASAP3 DDEFL1 UPLC1	x	x				Arf-GAP with SH3 domain, ANK repeat and PH domain-containing protein 3 (Development and differentiation-enhancing factor-like 1) (Protein up-regulated in liver cancer 1)	FUNCTION: Activates Rho-GTPases by promoting the exchange of GDP for GTP. May be involved in epithelial barrier permeability, cell motility and polarization, dendritic spine morphology, antigen presentation, leukemic cell differentiation, cell cycle regulation, innate immune response, and cancer. Binds Rac-GTPases, but does not seem to promote nucleotide exchange activity toward Rac-GTPases, whic…
ARHGEF2	HGNC:682	Q92974	ARHG2_HUMAN	986	ARHGEF2 KIAA0651 LFP40	x	x				Rho guanine nucleotide exchange factor 2 (Guanine nucleotide exchange factor H1) (GEF-H1) (Microtubule-regulated Rho-GEF) (Proliferating cell nucleolar antigen p40)	FUNCTION: Functions as a GTPase-activating protein for the small GTPases RHOA, RHOB, RHOC and CDC42, terminating their downstream signaling. This induces morphological changes and detachment through cytoskeletal reorganization, playing a critical role in biological processes such as cell migration and proliferation. Also functions in vivo as an activator of the phospholipase PLCD1. Active DLC1 in…
DLC1	HGNC:2897	Q96QB1	RHG07_HUMAN	1528	DLC1 ARHGAP7 KIAA1723 STARD12	x	x				Rho GTPase-activating protein 7 (Deleted in liver cancer 1 protein) (DLC-1) (HP protein) (Rho-type GTPase-activating protein 7) (START domain-containing protein 12) (StARD12) (StAR-related lipid transfer protein 12)	FUNCTION: Regulates leading edge dynamics and cell motility in fibroblasts. May be involved in cytokinesis and signal transduction (By similarity). {ECO:0000250, ECO:0000269|PubMed:16027158}.
CORO1B	HGNC:2253	Q9BR76	COR1B_HUMAN	489	CORO1B	x	x				Coronin-1B (Coronin-2)	FUNCTION: Probable catalytically inactive kinase. Scaffolding protein that regulates the cytoskeleton to control cell spreading and migration by modulating focal adhesion dynamics (PubMed:23105102, PubMed:20534451). Acts as a scaffold for mediating EGFR signaling (PubMed:23846654). {ECO:0000269|PubMed:20534451, ECO:0000269|PubMed:23105102, ECO:0000269|PubMed:23846654}.
PEAK1	HGNC:29431	Q9H792	PEAK1_HUMAN	1746	PEAK1 KIAA2002	x	x				Inactive tyrosine-protein kinase PEAK1 (Pseudopodium-enriched atypical kinase 1) (Sugen kinase 269) (Tyrosine-protein kinase SgK269)	FUNCTION: Adapter protein that plays a role in integrin signaling via ILK and in activation of the GTPases CDC42 and RAC1 by guanine exchange factors, such as ARHGEF6. Is involved in the reorganization of the actin cytoskeleton and formation of lamellipodia. Plays a role in cell adhesion, cell spreading, establishment or maintenance of cell polarity, and cell migration. {ECO:0000269|PubMed:114020…
PARVB	HGNC:14653	Q9HBI1	PARVB_HUMAN	364	PARVB CGI-56	x	x				Beta-parvin (Affixin)	FUNCTION: Involved in fibrillar adhesion formation. May be involved in cell migration, cartilage development and in linking signal transduction pathways to the cytoskeleton. {ECO:0000269|PubMed:21768292}.
TNS1	HGNC:11973	Q9HBL0	TENS1_HUMAN	1735	TNS1 TNS	x	x				Tensin-1	FUNCTION: Docking protein that plays a role in tyrosine kinase-based signaling related to cell adhesion and cell spreading. Regulates PTK2/FAK1 activity, focal adhesion integrity, and cell spreading. {ECO:0000269|PubMed:18256281}.
CASS4	HGNC:15878	Q9NQ75	CASS4_HUMAN	786	CASS4 C20orf32 HEFL	x	x				Cas scaffolding protein family member 4 (HEF-like protein) (HEF1-EFS-p130Cas-like protein) (HEPL)	FUNCTION: Integrin alpha-11/beta-1 is a receptor for collagen.
ITGA11	HGNC:6136	Q9UKX5	ITA11_HUMAN	1188	ITGA11 MSTP018	x	x				Integrin alpha-11	FUNCTION: GTPase-activating protein for ADP ribosylation factor family members, including ARF1. Multidomain scaffold protein that interacts with numerous proteins and therefore participates in many cellular functions, including receptor internalization, focal adhesion remodeling, and signaling by both G protein-coupled receptors and tyrosine kinase receptors (By similarity). Through PAK1 activati…
GIT1	HGNC:4272	Q9Y2X7	GIT1_HUMAN	761	GIT1	x	x				ARF GTPase-activating protein GIT1 (ARF GAP GIT1) (Cool-associated and tyrosine-phosphorylated protein 1) (CAT-1) (CAT1) (G protein-coupled receptor kinase-interactor 1) (GRK-interacting protein 1) (p95-APP1)	FUNCTION: Cytoskeletal protein that may act as an adapter that brings other proteins (like kinases) to the cytoskeleton (PubMed:10861853). Involved in assembly, disassembly and directioning of stress fibers in fibroblasts. Required for the localization of ACTN1 and PALLD to stress fibers. Required for cell migration and in maintaining cell polarity of fibroblasts (By similarity). {ECO:0000250|Uni…
PDLIM1	HGNC:2067	O00151	PDLI1_HUMAN	329	PDLIM1 CLIM1 CLP36	x		x			PDZ and LIM domain protein 1 (C-terminal LIM domain protein 1) (Elfin) (LIM domain protein CLP-36)	FUNCTION: Functions as a molecular adapter coordinating multiple protein-protein interactions at the focal adhesion complex and in the nucleus. Links various intracellular signaling modules to plasma membrane receptors and regulates the Wnt and TGFB signaling pathways. May also regulate SLC6A3 and SLC6A4 targeting to the plasma membrane hence regulating their activity. In the nucleus, functions a…
TGFB1I1	HGNC:11767	O43294	TGFI1_HUMAN	461	TGFB1I1 ARA55	x	x	x			Transforming growth factor beta-1-induced transcript 1 protein (Androgen receptor coactivator 55 kDa protein) (Androgen receptor-associated protein of 55 kDa) (Hydrogen peroxide-inducible clone 5 protein) (Hic-5)	FUNCTION: This multifunctional protein catalyzes the formation, breakage and rearrangement of disulfide bonds. At the cell surface, seems to act as a reductase that cleaves disulfide bonds of proteins attached to the cell. May therefore cause structural modifications of exofacial proteins. Inside the cell, seems to form/rearrange disulfide bonds of nascent proteins. At high concentrations, functi…
P4HB	HGNC:8548	P07237	PDIA1_HUMAN	508	P4HB ERBA2L PDI PDIA1 PO4DB	x		x			Protein disulfide-isomerase (PDI) (EC 5.3.4.1) (Cellular thyroid hormone-binding protein) (Prolyl 4-hydroxylase subunit beta) (p55)	FUNCTION: Calcium-dependent acyltransferase that catalyzes the formation of covalent bonds between peptide-bound glutamine and various primary amines, such as gamma-amino group of peptide-bound lysine, or mono- and polyamines, thereby producing cross-linked or aminated proteins, respectively (PubMed:9252372, PubMed:23941696, PubMed:31991788). Involved in many biological processes, such as bone de…
TGM2	HGNC:11778	P21980	TGM2_HUMAN	687	TGM2	x		x			Protein-glutamine gamma-glutamyltransferase 2 (EC 2.3.2.13) (Erythrocyte transglutaminase) (Heart G alpha(h)) (hhG alpha(h)) (Isopeptidase TGM2) (EC 3.4.-.-) (Protein G alpha(h)) (G(h)) (Protein-glutamine deamidase TGM2) (EC 3.5.1.44) (Protein-glutamine dopaminyltransferase TGM2) (EC 2.3.1.-) (Protein-glutamine histaminyltransferase TGM2) (EC 2.3.1.-) (Protein-glutamine noradrenalinyltransferase …	FUNCTION: PPIase that catalyzes the cis-trans isomerization of proline imidic peptide bonds in oligopeptides and may therefore assist protein folding. {ECO:0000269|PubMed:20676357}.
PPIB	HGNC:9255	P23284	PPIB_HUMAN	216	PPIB CYPB	x		x			Peptidyl-prolyl cis-trans isomerase B (PPIase B) (EC 5.2.1.8) (CYP-S1) (Cyclophilin B) (Rotamase B) (S-cyclophilin) (SCYLP)	FUNCTION: Recruited by SOX15 to FOXK1 promoters where it acts as a transcriptional coactivator of FOXK1. {ECO:0000250|UniProtKB:Q9R059}.
FHL3	HGNC:3704	Q13643	FHL3_HUMAN	280	FHL3 SLIM2	x		x			Four and a half LIM domains protein 3 (FHL-3) (Skeletal muscle LIM-protein 2) (SLIM-2)	FUNCTION: Potentially plays a role in the Ras signal transduction pathway. Capable of suppressing v-Ras transformation in vitro.
RSU1	HGNC:10464	Q15404	RSU1_HUMAN	277	RSU1 RSP1	x		x			Ras suppressor protein 1 (RSP-1) (Rsu-1)	FUNCTION: Major connective tissue mitoattractant secreted by vascular endothelial cells. Promotes proliferation and differentiation of chondrocytes. Mediates heparin- and divalent cation-dependent cell adhesion in many cell types including fibroblasts, myofibroblasts, endothelial and epithelial cells. Enhances fibroblast growth factor-induced DNA synthesis. {ECO:0000269|PubMed:10614647, ECO:00002…
CCN2	HGNC:2500	P29279	CCN2_HUMAN	349	CCN2 CTGF HCS24 IGFBP8				x	x	CCN family member 2 (Cellular communication network factor 2) (Connective tissue growth factor) (Hypertrophic chondrocyte-specific protein 24) (Insulin-like growth factor-binding protein 8) (IBP-8) (IGF-binding protein 8) (IGFBP-8)	FUNCTION: Promotes cell proliferation, chemotaxis, angiogenesis and cell adhesion. Appears to play a role in wound healing by up-regulating, in skin fibroblasts, the expression of a number of genes involved in angiogenesis, inflammation and matrix remodeling including VEGA-A, VEGA-C, MMP1, MMP3, TIMP1, uPA, PAI-1 and integrins alpha-3 and alpha-5. CCN1-mediated gene regulation is dependent on hep…
CCN1	HGNC:2654	O00622	CCN1_HUMAN	381	CCN1 CYR61 GIG1 IGFBP10				x	x	CCN family member 1 (Cellular communication network factor 1) (Cysteine-rich angiogenic inducer 61) (Insulin-like growth factor-binding protein 10) (IBP-10) (IGF-binding protein 10) (IGFBP-10) (Protein CYR61) (Protein GIG1)	FUNCTION: Complexes with metalloproteinases (such as collagenases) and irreversibly inactivates them by binding to their catalytic zinc cofactor. May form part of a tissue-specific acute response to remodeling stimuli. Known to act on MMP-1, MMP-2, MMP-3, MMP-7, MMP-9, MMP-13, MMP-14 and MMP-15.
TIMP3	HGNC:11822	P35625	TIMP3_HUMAN	211	TIMP3				x	x	Metalloproteinase inhibitor 3 (Protein MIG-5) (Tissue inhibitor of metalloproteinases 3) (TIMP-3)	FUNCTION: Catalyzes the GTP-dependent ribosomal translocation step during translation elongation. During this step, the ribosome changes from the pre-translocational (PRE) to the post-translocational (POST) state as the newly formed A-site-bound peptidyl-tRNA and P-site-bound deacylated tRNA move to the P and E sites, respectively. Catalyzes the coordinated movement of the two tRNA molecules, the…
EEF2	HGNC:3214	P13639	EF2_HUMAN	858	EEF2 EF2				x	x	Elongation factor 2 (EF-2)	FUNCTION: Glycolytic enzyme the catalyzes the conversion of 2-phosphoglycerate to phosphoenolpyruvate (PubMed:29775581, PubMed:1369209). In addition to glycolysis, involved in various processes such as growth control, hypoxia tolerance and allergic responses (PubMed:2005901, PubMed:10802057, PubMed:12666133, PubMed:29775581). May also function in the intravascular and pericellular fibrinolytic sy…
ENO1	HGNC:3350	P06733	ENOA_HUMAN	434	ENO1 ENO1L1 MBPB1 MPB1				x	x	Alpha-enolase (EC 4.2.1.11) (2-phospho-D-glycerate hydro-lyase) (C-myc promoter-binding protein) (Enolase 1) (MBP-1) (MPB-1) (Non-neural enolase) (NNE) (Phosphopyruvate hydratase) (Plasminogen-binding protein)	FUNCTION: Required for brain and eye development. Promotes the disassembly of phosphorylated vimentin intermediate filaments (IF) during mitosis and may play a role in the trafficking and distribution of IF proteins and other cellular factors to daughter cells during progenitor cell division. Required for survival, renewal and mitogen-stimulated proliferation of neural progenitor cells (By simila…
NES	HGNC:7756	P48681	NEST_HUMAN	1621	NES Nbla00170				x	x	Nestin	FUNCTION: The alpha-V (ITGAV) integrins are receptors for vitronectin, cytotactin, fibronectin, fibrinogen, laminin, matrix metalloproteinase-2, osteopontin, osteomodulin, prothrombin, thrombospondin and vWF. They recognize the sequence R-G-D in a wide array of ligands. ITGAV:ITGB3 binds to fractalkine (CX3CL1) and may act as its coreceptor in CX3CR1-dependent fractalkine signaling (PubMed:231254…
ITGAV	HGNC:6150	P06756	ITAV_HUMAN	1048	ITGAV MSK8 VNRA VTNR	x	x	x	x	x	Integrin alpha-V (Vitronectin receptor) (Vitronectin receptor subunit alpha) (CD antigen CD51) [Cleaved into: Integrin alpha-V heavy chain; Integrin alpha-V light chain]	FUNCTION: F-actin cross-linking protein which is thought to anchor actin to a variety of intracellular structures. This is a bundling protein.
ACTN1	HGNC:163	P12814	ACTN1_HUMAN	892	ACTN1	x	x	x	x	x	Alpha-actinin-1 (Alpha-actinin cytoskeletal isoform) (F-actin cross-linking protein) (Non-muscle alpha-actinin-1)	FUNCTION: Actin filament (F-actin)-binding protein involved in cell-matrix adhesion and cell-cell adhesion. Regulates cell-surface E-cadherin expression and potentiates mechanosensing by the E-cadherin complex. May also play important roles in cell morphology and locomotion. {ECO:0000269|PubMed:20484056}.
VCL	HGNC:12665	P18206	VINC_HUMAN	1134	VCL	x	x	x	x	x	Vinculin (Metavinculin) (MV)	FUNCTION: Probably involved in connections of major cytoskeletal structures to the plasma membrane. High molecular weight cytoskeletal protein concentrated at regions of cell-substratum contact and, in lymphocytes, at cell-cell contacts (By similarity). {ECO:0000250}.
TLN1	HGNC:11845	Q9Y490	TLN1_HUMAN	2541	TLN1 KIAA1027 TLN	x	x	x	x	x	Talin-1	FUNCTION: F-actin cross-linking protein which is thought to anchor actin to a variety of intracellular structures. This is a bundling protein (Probable). Probably involved in vesicular trafficking via its association with the CART complex. The CART complex is necessary for efficient transferrin receptor recycling but not for EGFR degradation (PubMed:15772161). Involved in tight junction assembly …
ACTN4	HGNC:166	O43707	ACTN4_HUMAN	911	ACTN4	x		x	x	x	Alpha-actinin-4 (Non-muscle alpha-actinin 4)	FUNCTION: Plays important roles in the innate immune response as effector of glucocorticoid-mediated responses and regulator of the inflammatory process. Has anti-inflammatory activity (PubMed:8425544). Plays a role in glucocorticoid-mediated down-regulation of the early phase of the inflammatory response (By similarity). Promotes resolution of inflammation and wound healing (PubMed:25664854). Fu…
ANXA1	HGNC:533	P04083	ANXA1_HUMAN	346	ANXA1 ANX1 LPC1	x		x	x	x	Annexin A1 (Annexin I) (Annexin-1) (Calpactin II) (Calpactin-2) (Chromobindin-9) (Lipocortin I) (Phospholipase A2 inhibitory protein) (p35)	FUNCTION: Plays a crucial role in regulating the dynamics and assembly of the actin cytoskeleton. Binds to activated CDC42 but does not stimulate its GTPase activity. It associates with calmodulin. Could serve as an assembly scaffold for the organization of a multimolecular complex that would interface incoming signals to the reorganization of the actin cytoskeleton at the plasma membrane. May pr…
IQGAP1	HGNC:6110	P46940	IQGA1_HUMAN	1657	IQGAP1 KIAA0051	x		x	x	x	Ras GTPase-activating-like protein IQGAP1 (p195)	FUNCTION: May play a role in actin remodeling. Involved in the dissociation of the integrin-tensin-actin complex. EGF activates TNS4 and down-regulates TNS3 which results in capping the tail of ITGB1. Seems to be involved in mammary cell migration. May be involved in cell migration and bone development (By similarity). {ECO:0000250, ECO:0000269|PubMed:17643115}.
TNS3	HGNC:21616	Q68CZ2	TENS3_HUMAN	1445	TNS3 TEM6 TENS1 TPP	x		x	x	x	Tensin-3 (Tensin-like SH2 domain-containing protein 1) (Tumor endothelial marker 6)	FUNCTION: Integrins alpha-1/beta-1, alpha-2/beta-1, alpha-10/beta-1 and alpha-11/beta-1 are receptors for collagen. Integrins alpha-1/beta-1 and alpha-2/beta-2 recognize the proline-hydroxylated sequence G-F-P-G-E-R in collagen. Integrins alpha-2/beta-1, alpha-3/beta-1, alpha-4/beta-1, alpha-5/beta-1, alpha-8/beta-1, alpha-10/beta-1, alpha-11/beta-1 and alpha-V/beta-1 are receptors for fibronecti…
ITGB1	HGNC:6153	P05556	ITB1_HUMAN	798	ITGB1 FNRB MDF2 MSK12	x	x	x	x		Integrin beta-1 (Fibronectin receptor subunit beta) (Glycoprotein IIa) (GPIIA) (VLA-4 subunit beta) (CD antigen CD29)	FUNCTION: Integrin alpha-5/beta-1 (ITGA5:ITGB1) is a receptor for fibronectin and fibrinogen. It recognizes the sequence R-G-D in its ligands. ITGA5:ITGB1 binds to PLA2G2A via a site (site 2) which is distinct from the classical ligand-binding site (site 1) and this induces integrin conformational changes and enhanced ligand binding to site 1 (PubMed:18635536, PubMed:25398877). ITGA5:ITGB1 acts a…
ITGA5	HGNC:6141	P08648	ITA5_HUMAN	1049	ITGA5 FNRA	x	x	x	x		Integrin alpha-5 (CD49 antigen-like family member E) (Fibronectin receptor subunit alpha) (Integrin alpha-F) (VLA-5) (CD antigen CD49e) [Cleaved into: Integrin alpha-5 heavy chain; Integrin alpha-5 light chain]	FUNCTION: Scaffolding protein that enhances integrin activation mediated by TLN1 and/or TLN2, but activates integrins only weakly by itself. Binds to membranes enriched in phosphoinositides. Enhances integrin-mediated cell adhesion onto the extracellular matrix and cell spreading; this requires both its ability to interact with integrins and with phospholipid membranes. Required for the assembly …
FERMT2	HGNC:15767	Q96AC1	FERM2_HUMAN	680	FERMT2 KIND2 MIG2 PLEKHC1	x	x	x	x		Fermitin family homolog 2 (Kindlin-2) (Mitogen-inducible gene 2 protein) (MIG-2) (Pleckstrin homology domain-containing family C member 1) (PH domain-containing family C member 1)	FUNCTION: Connects cell membrane constituents to the actin cytoskeleton. May promote orthogonal branching of actin filaments and links actin filaments to membrane glycoproteins. Anchors various transmembrane proteins to the actin cytoskeleton. Interaction with FLNA may allow neuroblast migration from the ventricular zone into the cortical plate. Various interactions and localizations of isoforms …
FLNB	HGNC:3755	O75369	FLNB_HUMAN	2602	FLNB FLN1L FLN3 TABP TAP	x			x	x	Filamin-B (FLN-B) (ABP-278) (ABP-280 homolog) (Actin-binding-like protein) (Beta-filamin) (Filamin homolog 1) (Fh1) (Filamin-3) (Thyroid autoantigen) (Truncated actin-binding protein) (Truncated ABP)	FUNCTION: Catalyzes the cis-trans isomerization of proline imidic peptide bonds in oligopeptides (PubMed:2001362, PubMed:20676357, PubMed:21245143, PubMed:25678563, PubMed:21593166). Exerts a strong chemotactic effect on leukocytes partly through activation of one of its membrane receptors BSG/CD147, initiating a signaling cascade that culminates in MAPK/ERK activation (PubMed:11943775, PubMed:21…
PPIA	HGNC:9253	P62937	PPIA_HUMAN	165	PPIA CYPA	x			x	x	Peptidyl-prolyl cis-trans isomerase A (PPIase A) (EC 5.2.1.8) (Cyclophilin A) (Cyclosporin A-binding protein) (Rotamase A) [Cleaved into: Peptidyl-prolyl cis-trans isomerase A, N-terminally processed]	FUNCTION: As a major component of focal adhesion plaques that links integrin to the actin cytoskeleton, may play an important role in cell adhesion. Recruits PIP5K1C to focal adhesion plaques and strongly activates its kinase activity (By similarity). {ECO:0000250}.
TLN2	HGNC:15447	Q9Y4G6	TLN2_HUMAN	2542	TLN2 KIAA0320	x			x	x	Talin-2	FUNCTION: Integrin alpha-V/beta-5 (ITGAV:ITGB5) is a receptor for fibronectin. It recognizes the sequence R-G-D in its ligand.; FUNCTION: (Microbial infection) Integrin ITGAV:ITGB5 acts as a receptor for adenovirus type C. {ECO:0000269|PubMed:20615244}.
ITGB5	HGNC:6160	P18084	ITB5_HUMAN	799	ITGB5	x	x		x	x	Integrin beta-5	FUNCTION: Promotes orthogonal branching of actin filaments and links actin filaments to membrane glycoproteins. Anchors various transmembrane proteins to the actin cytoskeleton and serves as a scaffold for a wide range of cytoplasmic signaling proteins. Interaction with FLNB may allow neuroblast migration from the ventricular zone into the cortical plate. Tethers cell surface-localized furin, mod…
FLNA	HGNC:3754	P21333	FLNA_HUMAN	2647	FLNA FLN FLN1	x	x		x	x	Filamin-A (FLN-A) (Actin-binding protein 280) (ABP-280) (Alpha-filamin) (Endothelial actin-binding protein) (Filamin-1) (Non-muscle filamin)	FUNCTION: Ezrin-radixin-moesin (ERM) family protein that connects the actin cytoskeleton to the plasma membrane and thereby regulates the structure and function of specific domains of the cell cortex. Tethers actin filaments by oscillating between a resting and an activated state providing transient interactions between moesin and the actin cytoskeleton (PubMed:10212266). Once phosphorylated on i…
MSN	HGNC:7373	P26038	MOES_HUMAN	577	MSN	x	x		x	x	Moesin (Membrane-organizing extension spike protein)	FUNCTION: Receptor-proximal protein kinase regulating integrin-mediated signal transduction (PubMed:8538749, PubMed:9736715). May act as a mediator of inside-out integrin signaling (PubMed:10712922). Focal adhesion protein part of the complex ILK-PINCH (PubMed:10712922). This complex is considered to be one of the convergence points of integrin- and growth factor-signaling pathway (PubMed:1071292…
ILK	HGNC:6040	Q13418	ILK_HUMAN	452	ILK ILK1 ILK2	x	x	x		x	Integrin-linked protein kinase (EC 2.7.11.1) (59 kDa serine/threonine-protein kinase) (Beta-integrin-linked kinase) (ILK-1) (ILK-2) (p59ILK)	FUNCTION: Serves as an anchoring site for cell-ECM adhesion proteins and filamin-containing actin filaments. Is implicated in cell shape modulation (spreading) and motility. May participate in the regulation of filamin-mediated cross-linking and stabilization of actin filaments. May also regulate the assembly of filamin-containing signaling complexes that control actin assembly. Promotes dissocia…
FBLIM1	HGNC:24686	Q8WUP2	FBLI1_HUMAN	373	FBLIM1 FBLP1	x	x	x		x	Filamin-binding LIM protein 1 (FBLP-1) (Migfilin) (Mitogen-inducible 2-interacting protein) (MIG2-interacting protein)	FUNCTION: May play a structural role at sites of cell adhesion in maintaining cell shape and motility. In addition to these structural functions, it may also be implicated in signaling events and activation of gene transcription. May be involved in signal transduction from cell adhesion sites to the nucleus allowing successful integration of signals arising from soluble factors and cell-cell adhe…
LPP	HGNC:6679	Q93052	LPP_HUMAN	612	LPP	x	x	x		x	Lipoma-preferred partner (LIM domain-containing preferred translocation partner in lipoma)	FUNCTION: Actin-binding component of the Arp2/3 complex, a multiprotein complex that mediates actin polymerization upon stimulation by nucleation-promoting factor (NPF) (PubMed:9230079). The Arp2/3 complex mediates the formation of branched actin networks in the cytoplasm, providing the force for cell motility (PubMed:9230079). Seems to contact the mother actin filament (PubMed:9230079). In addit…
ARPC2	HGNC:705	O15144	ARPC2_HUMAN	300	ARPC2 ARC34 PRO2446	x	x		x		Actin-related protein 2/3 complex subunit 2 (Arp2/3 complex 34 kDa subunit) (p34-ARC)	FUNCTION: Probably involved in connections of major cytoskeletal structures to the plasma membrane. In epithelial cells, required for the formation of microvilli and membrane ruffles on the apical pole. Along with PLEKHG6, required for normal macropinocytosis. {ECO:0000269|PubMed:17881735, ECO:0000269|PubMed:18270268, ECO:0000269|PubMed:19111582}.
EZR	HGNC:12691	P15311	EZRI_HUMAN	586	EZR VIL2	x	x		x		Ezrin (Cytovillin) (Villin-2) (p81)	FUNCTION: Actin is a highly conserved protein that polymerizes to produce filaments that form cross-linked networks in the cytoplasm of cells (PubMed:29581253). Actin exists in both monomeric (G-actin) and polymeric (F-actin) forms, both forms playing key functions, such as cell motility and contraction (PubMed:29581253). In addition to their role in the cytoplasmic cytoskeleton, G- and F-actin a…
ACTB	HGNC:132	P60709	ACTB_HUMAN	375	ACTB	x	x		x		Actin, cytoplasmic 1 (Beta-actin) [Cleaved into: Actin, cytoplasmic 1, N-terminally processed]	FUNCTION: Fibronectins bind cell surfaces and various compounds including collagen, fibrin, heparin, DNA, and actin (PubMed:3024962, PubMed:3900070, PubMed:3593230, PubMed:7989369). Fibronectins are involved in cell adhesion, cell motility, opsonization, wound healing, and maintenance of cell shape (PubMed:3024962, PubMed:3900070, PubMed:3593230, PubMed:7989369). Involved in osteoblast compaction…
FN1	HGNC:3778	P02751	FINC_HUMAN	2477	FN1 FN			x		x	Fibronectin (FN) (Cold-insoluble globulin) (CIG) [Cleaved into: Anastellin; Ugl-Y1; Ugl-Y2; Ugl-Y3]
PRSS23	HGNC:14370	O95084	PRS23_HUMAN	383	PRSS23 ZSIG13 UNQ270/PRO307			x		x	Serine protease 23 (EC 3.4.21.-) (Putative secreted protein Zsig13)	FUNCTION: Component of the ribosome, a large ribonucleoprotein complex responsible for the synthesis of proteins in the cell. Binds a specific region on the 26S rRNA. May promote p53/TP53 degradation possibly through the stimulation of MDM2-mediated TP53 polyubiquitination (PubMed:26203195). {ECO:0000250, ECO:0000269|PubMed:26203195}.
RPL23A	HGNC:10317	P62750	RL23A_HUMAN	156	RPL23A			x		x	60S ribosomal protein L23a (Large ribosomal subunit protein uL23)	FUNCTION: May function as a scaffold on which the coordinated assembly of proteins can occur. May play a role as an adapter that, via its PDZ domain, localizes LIM-binding proteins to actin filaments of both skeletal muscle and nonmuscle tissues. Involved in both of the two fundamental mechanisms of bone formation, direct bone formation (e.g. embryonic flat bones mandible and cranium), and endoch…
PDLIM7	HGNC:22958	Q9NR12	PDLI7_HUMAN	457	PDLIM7 ENIGMA			x	x	x	PDZ and LIM domain protein 7 (LIM mineralization protein) (LMP) (Protein enigma)	FUNCTION: Serine protease inhibitor. Inhibits TMPRSS7 (PubMed:15853774). Is a primary inhibitor of tissue-type plasminogen activator (PLAT) and urokinase-type plasminogen activator (PLAU). As PLAT inhibitor, it is required for fibrinolysis down-regulation and is responsible for the controlled degradation of blood clots (PubMed:8481516, PubMed:9207454, PubMed:17912461). As PLAU inhibitor, it is in…
SERPINE1	HGNC:8583	P05121	PAI1_HUMAN	402	SERPINE1 PAI1 PLANH1			x	x	x	Plasminogen activator inhibitor 1 (PAI) (PAI-1) (Endothelial plasminogen activator inhibitor) (Serpin E1)	FUNCTION: Muscle-specific filamin, which plays a central role in muscle cells, probably by functioning as a large actin-cross-linking protein. May be involved in reorganizing the actin cytoskeleton in response to signaling events, and may also display structural functions at the Z lines in muscle cells. Critical for normal myogenesis and for maintaining the structural integrity of the muscle fibe…
FLNC	HGNC:3756	Q14315	FLNC_HUMAN	2725	FLNC ABPL FLN2	x		x	x		Filamin-C (FLN-C) (FLNc) (ABP-280-like protein) (ABP-L) (Actin-binding-like protein) (Filamin-2) (Gamma-filamin)	FUNCTION: Cytoskeletal protein required for organization of normal actin cytoskeleton. Roles in establishing cell morphology, motility, cell adhesion and cell-extracellular matrix interactions in a variety of cell types. May function as a scaffolding molecule with the potential to influence both actin polymerization and the assembly of existing actin filaments into higher-order arrays. Binds to p…
PALLD	HGNC:17068	Q8WX93	PALLD_HUMAN	1383	PALLD KIAA0992 CGI-151	x	x	x	x		Palladin (SIH002) (Sarcoma antigen NY-SAR-77)	FUNCTION: Could play a role in neuronal development.
CSRP1	HGNC:2469	P21291	CSRP1_HUMAN	193	CSRP1 CSRP CYRP	x	x			x	Cysteine and glycine-rich protein 1 (Cysteine-rich protein 1) (CRP) (CRP1) (Epididymis luminal protein 141) (HEL-141)	FUNCTION: Interlinks intermediate filaments with microtubules and microfilaments and anchors intermediate filaments to desmosomes or hemidesmosomes. Could also bind muscle proteins such as actin to membrane complexes in muscle. May be involved not only in the filaments network, but also in the regulation of their dynamics. Structural component of muscle. Isoform 9 plays a major role in the mainte…
PLEC	HGNC:9069	Q15149	PLEC_HUMAN	4684	PLEC PLEC1	x	x			x	Plectin (PCN) (PLTN) (Hemidesmosomal protein 1) (HD1) (Plectin-1)	FUNCTION: Calcium-regulated, actin-modulating protein that binds to the plus (or barbed) ends of actin monomers or filaments, preventing monomer exchange (end-blocking or capping). It can promote the assembly of monomers into filaments (nucleation) as well as sever filaments already formed. Plays a role in ciliogenesis. {ECO:0000269|PubMed:20393563}.
GSN	HGNC:4620	P06396	GELS_HUMAN	782	GSN	x				x	Gelsolin (AGEL) (Actin-depolymerizing factor) (ADF) (Brevin)	FUNCTION: Thin filament-associated protein that is implicated in the regulation and modulation of smooth muscle contraction. It is capable of binding to actin, calmodulin and tropomyosin. The interaction of calponin with actin inhibits the actomyosin Mg-ATPase activity.
CNN3	HGNC:2157	Q15417	CNN3_HUMAN	329	CNN3	x				x	Calponin-3 (Calponin, acidic isoform)	FUNCTION: Thin filament-associated protein that is implicated in the regulation and modulation of smooth muscle contraction. It is capable of binding to actin, calmodulin and tropomyosin. The interaction of calponin with actin inhibits the actomyosin Mg-ATPase activity.
CNN2	HGNC:2156	Q99439	CNN2_HUMAN	309	CNN2	x		x		x	Calponin-2 (Calponin H2, smooth muscle) (Neutral calponin)	FUNCTION: Adapter or scaffold protein which participates in the assembly of numerous protein complexes and is involved in several cellular processes such as cell fate determination, cytoskeletal organization, repression of gene transcription, cell-cell adhesion, cell differentiation, proliferation and migration. Positively regulates microRNA (miRNA)-mediated gene silencing and is essential for P-…
LIMD1	HGNC:6612	Q9UGP4	LIMD1_HUMAN	676	LIMD1	x		x		x	LIM domain-containing protein 1	FUNCTION: Adapter protein which associates with tyrosine-phosphorylated growth factor receptors or their cellular substrates. Maintains low levels of EIF2S1 phosphorylation by promoting its dephosphorylation by PP1. Plays a role in ELK1-dependent transcriptional activation in response to activated Ras signaling. {ECO:0000269|PubMed:10026169, ECO:0000269|PubMed:16835242}.
NCK2	HGNC:7665	O43639	NCK2_HUMAN	380	NCK2 GRB4		x		x		Cytoplasmic protein NCK2 (Growth factor receptor-bound protein 4) (NCK adaptor protein 2) (Nck-2) (SH2/SH3 adaptor protein NCK-beta)	FUNCTION: Non-receptor tyrosine-protein kinase that plays an important role in the regulation of cell growth, differentiation, migration and immune response. Phosphorylates tyrosine residues located in the C-terminal tails of Src-family kinases (SFKs) including LCK, SRC, HCK, FYN, LYN, CSK or YES1. Upon tail phosphorylation, Src-family members engage in intramolecular interactions between the pho…
CSK	HGNC:2444	P41240	CSK_HUMAN	450	CSK		x	x			Tyrosine-protein kinase CSK (EC 2.7.10.2) (C-Src kinase) (Protein-tyrosine kinase CYL)	FUNCTION: Plays a role in tyrosine phosphorylation of CBL by linking CBL to the insulin receptor. Required for insulin-stimulated glucose transport. Involved in formation of actin stress fibers and focal adhesions (By similarity). {ECO:0000250|UniProtKB:Q62417}.
SORBS1	HGNC:14565	Q9BX66	SRBS1_HUMAN	1292	SORBS1 KIAA0894 KIAA1296 SH3D5		x	x		x	Sorbin and SH3 domain-containing protein 1 (Ponsin) (SH3 domain protein 5) (SH3P12) (c-Cbl-associated protein) (CAP)	FUNCTION: Cellular myosin that appears to play a role in cytokinesis, cell shape, and specialized functions such as secretion and capping. Required for cortical actin clearance prior to oocyte exocytosis (By similarity). Promotes cell motility in conjunction with S100A4 (PubMed:16707441). During cell spreading, plays an important role in cytoskeleton reorganization, focal contact formation (in th…
MYH9	HGNC:7579	P35579	MYH9_HUMAN	1960	MYH9		x		x	x	Myosin-9 (Cellular myosin heavy chain, type A) (Myosin heavy chain 9) (Myosin heavy chain, non-muscle IIa) (Non-muscle myosin heavy chain A) (NMMHC-A) (Non-muscle myosin heavy chain IIa) (NMMHC II-a) (NMMHC-IIA)	FUNCTION: Vinexin alpha isoform promotes up-regulation of actin stress fiber formation. Vinexin beta isoform plays a role in cell spreading and enhances the activation of JNK/SAPK in response to EGF stimulation by using its third SH3 domain.
SORBS3	HGNC:30907	O60504	VINEX_HUMAN	671	SORBS3 SCAM1	x	x	x			Vinexin (SH3-containing adapter molecule 1) (SCAM-1) (Sorbin and SH3 domain-containing protein 3)	FUNCTION: Integrin alpha-V/beta-3 (ITGAV:ITGB3) is a receptor for cytotactin, fibronectin, laminin, matrix metalloproteinase-2, osteopontin, osteomodulin, prothrombin, thrombospondin, vitronectin and von Willebrand factor. Integrin alpha-IIb/beta-3 (ITGA2B:ITGB3) is a receptor for fibronectin, fibrinogen, plasminogen, prothrombin, thrombospondin and vitronectin. Integrins alpha-IIb/beta-3 and alp…
ITGB3	HGNC:6156	P05106	ITB3_HUMAN	788	ITGB3 GP3A	x	x	x			Integrin beta-3 (Platelet membrane glycoprotein IIIa) (GPIIIa) (CD antigen CD61)	FUNCTION: Adapter protein in a cytoplasmic complex linking beta-integrins to the actin cytoskeleton, bridges the complex to cell surface receptor tyrosine kinases and growth factor receptors. Involved in the regulation of cell survival, cell proliferation and cell differentiation.
LIMS1	HGNC:6616	P48059	LIMS1_HUMAN	325	LIMS1 PINCH PINCH1	x	x	x			LIM and senescent cell antigen-like-containing domain protein 1 (Particularly interesting new Cys-His protein 1) (PINCH-1) (Renal carcinoma antigen NY-REN-48)	FUNCTION: Cytoskeletal protein involved in actin-membrane attachment at sites of cell adhesion to the extracellular matrix (focal adhesion).
PXN	HGNC:9718	P49023	PAXI_HUMAN	591	PXN	x	x	x			Paxillin	FUNCTION: Ena/VASP proteins are actin-associated proteins involved in a range of processes dependent on cytoskeleton remodeling and cell polarity such as axon guidance, lamellipodial and filopodial dynamics, platelet activation and cell migration. VASP promotes actin filament elongation. It protects the barbed end of growing actin filaments against capping and increases the rate of actin polymeri…
VASP	HGNC:12652	P50552	VASP_HUMAN	380	VASP	x	x	x			Vasodilator-stimulated phosphoprotein (VASP)	FUNCTION: Non-receptor protein-tyrosine kinase that plays an essential role in regulating cell migration, adhesion, spreading, reorganization of the actin cytoskeleton, formation and disassembly of focal adhesions and cell protrusions, cell cycle progression, cell proliferation and apoptosis. Required for early embryonic development and placenta development. Required for embryonic angiogenesis, n…
PTK2	HGNC:9611	Q05397	FAK1_HUMAN	1052	PTK2 FAK FAK1	x	x	x			Focal adhesion kinase 1 (FADK 1) (EC 2.7.10.2) (Focal adhesion kinase-related nonkinase) (FRNK) (Protein phosphatase 1 regulatory subunit 71) (PPP1R71) (Protein-tyrosine kinase 2) (p125FAK) (pp125FAK)	FUNCTION: Acts as a RAC1 guanine nucleotide exchange factor (GEF) and can induce membrane ruffling. Functions in cell migration, attachment and cell spreading. Promotes targeting of RAC1 to focal adhesions (By similarity). May function as a positive regulator of apoptosis. Downstream of NMDA receptors and CaMKK-CaMK1 signaling cascade, promotes the formation of spines and synapses in hippocampal …
ARHGEF7	HGNC:15607	Q14155	ARHG7_HUMAN	803	ARHGEF7 COOL1 KIAA0142 P85SPR PAK3BP PIXB Nbla10314	x	x	x			Rho guanine nucleotide exchange factor 7 (Beta-Pix) (COOL-1) (PAK-interacting exchange factor beta) (p85)	FUNCTION: GTPase-activating protein for ADP ribosylation factor family members, including ARF1. {ECO:0000269|PubMed:10896954}.
GIT2	HGNC:4273	Q14161	GIT2_HUMAN	759	GIT2 KIAA0148	x	x	x			ARF GTPase-activating protein GIT2 (ARF GAP GIT2) (Cool-interacting tyrosine-phosphorylated protein 2) (CAT-2) (CAT2) (G protein-coupled receptor kinase-interactor 2) (GRK-interacting protein 2)	FUNCTION: May function as a molecular transmitter linking various signaling pathways to transcriptional regulation. Negatively regulates the transcriptional repressor E4F1 and may function in cell growth. Inhibits the transcriptional activity of FOXO1 and its apoptotic function by enhancing the interaction of FOXO1 with SIRT1 and FOXO1 deacetylation. Negatively regulates the calcineurin/NFAT sign…
FHL2	HGNC:3703	Q14192	FHL2_HUMAN	279	FHL2 DRAL SLIM3	x	x	x			Four and a half LIM domains protein 2 (FHL-2) (LIM domain protein DRAL) (Skeletal muscle LIM-protein 3) (SLIM-3)	FUNCTION: Plays an important role in the regulation of dynamic actin-based, cytoskeletal activities. Agonist-dependent changes in LASP1 phosphorylation may also serve to regulate actin-associated ion transport activities, not only in the parietal cell but also in certain other F-actin-rich secretory epithelial cell types (By similarity). {ECO:0000250}.
LASP1	HGNC:6513	Q14847	LASP1_HUMAN	261	LASP1 MLN50	x	x	x			LIM and SH3 domain protein 1 (LASP-1) (Metastatic lymph node gene 50 protein) (MLN 50)	FUNCTION: Relays signals from the cell surface to the nucleus to weaken adherens junction and promote actin cytoskeleton reorganization and cell invasiveness. Involved in lysophosphatidic acid-induced cell adhesion and migration. Acts as a transcriptional coactivator for NF-kappa-B and JUN, and mediates the transrepression of these transcription factors induced by glucocorticoid receptor. {ECO:00…
TRIP6	HGNC:12311	Q15654	TRIP6_HUMAN	476	TRIP6 OIP1	x	x	x			Thyroid receptor-interacting protein 6 (TR-interacting protein 6) (TRIP-6) (Opa-interacting protein 1) (OIP-1) (Zyxin-related protein 1) (ZRP-1)	FUNCTION: Adhesion plaque protein. Binds alpha-actinin and the CRP protein. Important for targeting TES and ENA/VASP family members to focal adhesions and for the formation of actin-rich structures. May be a component of a signal transduction pathway that mediates adhesion-stimulated changes in gene expression (By similarity). {ECO:0000250}.
ZYX	HGNC:13200	Q15942	ZYX_HUMAN	572	ZYX	x	x	x			Zyxin (Zyxin-2)	FUNCTION: Plays a role in sarcomere organization and in smooth muscle cell contraction. Required for normal development of the embryonic cardiovascular system, and for normal septation of the heart outflow tract. Plays a role in sprouting angiogenesis and is required for normal adhesion of vascular smooth muscle cells to endothelial cells during blood vessel development (By similarity). Plays a r…
PARVA	HGNC:14652	Q9NVD7	PARVA_HUMAN	372	PARVA MXRA2	x	x	x			Alpha-parvin (Actopaxin) (CH-ILKBP) (Calponin-like integrin-linked kinase-binding protein) (Matrix-remodeling-associated protein 2)	FUNCTION: Scaffold protein that may play a role in cell adhesion, cell spreading and in the reorganization of the actin cytoskeleton. Plays a role in the regulation of cell proliferation. May act as a tumor suppressor. Inhibits tumor cell growth. {ECO:0000269|PubMed:11420696, ECO:0000269|PubMed:12571287, ECO:0000269|PubMed:12695497}.
TES	HGNC:14620	Q9UGI8	TES_HUMAN	421	TES	x	x	x			Testin (TESS)	FUNCTION: Endoplasmic reticulum chaperone that plays a key role in protein folding and quality control in the endoplasmic reticulum lumen (PubMed:2294010, PubMed:23769672, PubMed:23990668, PubMed:28332555). Involved in the correct folding of proteins and degradation of misfolded proteins via its interaction with DNAJC10/ERdj5, probably to facilitate the release of DNAJC10/ERdj5 from its substrate…
HSPA5	HGNC:5238	P11021	BIP_HUMAN	654	HSPA5 GRP78	x			x		Endoplasmic reticulum chaperone BiP (EC 3.6.4.10) (78 kDa glucose-regulated protein) (GRP-78) (Binding-immunoglobulin protein) (BiP) (Heat shock protein 70 family protein 5) (HSP70 family protein 5) (Heat shock protein family A member 5) (Immunoglobulin heavy chain-binding protein)	FUNCTION: Extracellular matrix protein implicated in guidance of migrating neurons as well as axons during development, synaptic plasticity as well as neuronal regeneration. Promotes neurite outgrowth from cortical neurons grown on a monolayer of astrocytes. Ligand for integrins alpha-8/beta-1, alpha-9/beta-1, alpha-V/beta-3 and alpha-V/beta-6. In tumors, stimulates angiogenesis by elongation, mi…
TNC	HGNC:5318	P24821	TENA_HUMAN	2201	TNC HXB	x			x		Tenascin (TN) (Cytotactin) (GMEM) (GP 150-225) (Glioma-associated-extracellular matrix antigen) (Hexabrachion) (JI) (Myotendinous antigen) (Neuronectin) (Tenascin-C) (TN-C)	FUNCTION: ATP-binding component of the Arp2/3 complex, a multiprotein complex that mediates actin polymerization upon stimulation by nucleation-promoting factor (NPF) (PubMed:9000076). The Arp2/3 complex mediates the formation of branched actin networks in the cytoplasm, providing the force for cell motility (PubMed:9000076). Seems to contact the pointed end of the daughter actin filament (PubMed…
ACTR2	HGNC:169	P61160	ARP2_HUMAN	394	ACTR2 ARP2	x			x		Actin-related protein 2 (Actin-like protein 2)
RPL31	HGNC:10334	P62899	RL31_HUMAN	125	RPL31	x			x		60S ribosomal protein L31 (Large ribosomal subunit protein eL31)	FUNCTION: Adapter protein that functions as clathrin-associated sorting protein (CLASP) required for clathrin-mediated endocytosis of selected cargo proteins. Can bind and assemble clathrin, and binds simultaneously to phosphatidylinositol 4,5-bisphosphate (PtdIns(4,5)P2) and cargos containing non-phosphorylated NPXY internalization motifs, such as the LDL receptor, to recruit them to clathrin-co…
DAB2	HGNC:2662	P98082	DAB2_HUMAN	770	DAB2 DOC2	x			x		Disabled homolog 2 (Adaptor molecule disabled-2) (Differentially expressed in ovarian carcinoma 2) (DOC-2) (Differentially-expressed protein 2)	FUNCTION: Integral component of basement membranes. Component of the glomerular basement membrane (GBM), responsible for the fixed negative electrostatic membrane charge, and which provides a barrier which is both size- and charge-selective. It serves as an attachment substrate for cells. Plays essential roles in vascularization. Critical for normal heart development and for regulating the vascul…
HSPG2	HGNC:5273	P98160	PGBM_HUMAN	4391	HSPG2	x			x		Basement membrane-specific heparan sulfate proteoglycan core protein (HSPG) (Perlecan) (PLC) [Cleaved into: Endorepellin; LG3 peptide]	FUNCTION: Clathrin is the major protein of the polyhedral coat of coated pits and vesicles. Two different adapter protein complexes link the clathrin lattice either to the plasma membrane or to the trans-Golgi network. Acts as component of the TACC3/ch-TOG/clathrin complex proposed to contribute to stabilization of kinetochore fibers of the mitotic spindle by acting as inter-microtubule bridge (P…
CLTC	HGNC:2092	Q00610	CLH1_HUMAN	1675	CLTC CLH17 CLTCL2 KIAA0034	x			x		Clathrin heavy chain 1 (Clathrin heavy chain on chromosome 17) (CLH-17)	FUNCTION: Directly regulates filament dynamics and has been implicated in a number of complex developmental and morphological processes, including mRNA localization and the establishment of cell polarity.
CAP1	HGNC:20040	Q01518	CAP1_HUMAN	475	CAP1 CAP	x			x		Adenylyl cyclase-associated protein 1 (CAP 1)	FUNCTION: May be required for neuronal cell differentiation.
AHNAK	HGNC:347	Q09666	AHNK_HUMAN	5890	AHNAK PM227	x			x		Neuroblast differentiation-associated protein AHNAK (Desmoyokin)	FUNCTION: Adapter protein that binds to and probably organizes the subcellular localization of a variety of membrane proteins. May link various receptors to the actin cytoskeleton and the dystrophin glycoprotein complex. May play a role in the regulation of secretory granules via its interaction with PTPRN.
SNTB2	HGNC:11169	Q13425	SNTB2_HUMAN	540	SNTB2 D16S2531E SNT2B2 SNTL	x			x		Beta-2-syntrophin (59 kDa dystrophin-associated protein A1 basic component 2) (Syntrophin-3) (SNT3) (Syntrophin-like) (SNTL)	FUNCTION: Seems to be involved in the assembly of the postsynaptic apparatus. May play a role in acetyl-choline receptor (AChR) aggregation in the postsynaptic membrane (By similarity). {ECO:0000250, ECO:0000269|PubMed:12376540}.
PHLDB2	HGNC:29573	Q86SQ0	PHLB2_HUMAN	1253	PHLDB2 LL5B	x			x		Pleckstrin homology-like domain family B member 2 (Protein LL5-beta)	FUNCTION: May regulate the disassembly of focal adhesions. Did not bind receptor-like tyrosine phosphatases type 2A. {ECO:0000269|PubMed:9624153}.
PPFIBP1	HGNC:9249	Q86W92	LIPB1_HUMAN	1011	PPFIBP1 KIAA1230	x			x		Liprin-beta-1 (Protein tyrosine phosphatase receptor type f polypeptide-interacting protein-binding protein 1) (PTPRF-interacting protein-binding protein 1) (hSGT2)	FUNCTION: Multifunctional protein involved in endocytosis, multivesicular body biogenesis, membrane repair, cytokinesis, apoptosis and maintenance of tight junction integrity. Class E VPS protein involved in concentration and sorting of cargo proteins of the multivesicular body (MVB) for incorporation into intralumenal vesicles (ILVs) that are generated by invagination and scission from the limit…
PDCD6IP	HGNC:8766	Q8WUM4	PDC6I_HUMAN	868	PDCD6IP AIP1 ALIX KIAA1375	x			x		Programmed cell death 6-interacting protein (PDCD6-interacting protein) (ALG-2-interacting protein 1) (ALG-2-interacting protein X) (Hp95)	FUNCTION: Cleaves aggrecan, a cartilage proteoglycan, at the '1938-Glu-|-Leu-1939' site (within the chondroitin sulfate attachment domain), and may be involved in its turnover (By similarity). Has angiogenic inhibitor activity. Active metalloprotease, which may be associated with various inflammatory processes as well as development of cancer cachexia. May play a critical role in follicular ruptu…
ADAMTS1	HGNC:217	Q9UHI8	ATS1_HUMAN	967	ADAMTS1 KIAA1346 METH1					x	A disintegrin and metalloproteinase with thrombospondin motifs 1 (ADAM-TS 1) (ADAM-TS1) (ADAMTS-1) (EC 3.4.24.-) (METH-1)	FUNCTION: Involved in the alternative regulation of pre-mRNA splicing; its RNA helicase activity is necessary for increasing tau exon 10 inclusion and occurs in a RBM4-dependent manner. Binds to the tau pre-mRNA in the stem-loop region downstream of exon 10. The rate of ATP hydrolysis is highly stimulated by single-stranded RNA. Involved in transcriptional regulation; the function is independent …
DDX5	HGNC:2746	P17844	DDX5_HUMAN	614	DDX5 G17P1 HELR HLR1					x	Probable ATP-dependent RNA helicase DDX5 (EC 3.6.4.13) (DEAD box protein 5) (RNA helicase p68)	FUNCTION: Involved in transcription regulation by sequestering in the cytoplasm nuclear receptor coactivators such as NCOA1, NCOA2 and NCOA3 (PubMed:17476305). Involved in regulation of caspase-independent apoptosis by sequestering the proapoptotic factor AIFM1 in mitochondria (PubMed:22371500). Pro-apoptotic stimuli can induce its proteasomal degradation allowing the translocation of AIFM1 to th…
KANK2	HGNC:29300	Q63ZY3	KANK2_HUMAN	851	KANK2 ANKRD25 KIAA1518 MXRA3 SIP					x	KN motif and ankyrin repeat domain-containing protein 2 (Ankyrin repeat domain-containing protein 25) (Matrix-remodeling-associated protein 3) (SRC-1-interacting protein) (SIP) (SRC-interacting protein) (SRC1-interacting protein)	FUNCTION: Induces cell attachment and spreading and plays a role in cell adhesion (PubMed:12235007). Enhances incorporation of BMP1 in the fibronectin matrix of connective tissues, and subsequent proteolytic activation of lysyl oxidase LOX (By similarity). {ECO:0000250|UniProtKB:Q62009, ECO:0000269|PubMed:12235007}.
POSTN	HGNC:16953	Q15063	POSTN_HUMAN	836	POSTN OSF2					x	Periostin (PN) (Osteoblast-specific factor 2) (OSF-2)
RPS26	HGNC:10414	P62854	RS26_HUMAN	115	RPS26					x	40S ribosomal protein S26 (Small ribosomal subunit protein eS26)	FUNCTION: Thought to act as molecular guidance cue in cellular migration, and function appears to be mediated by interaction with roundabout homolog receptors. During neural development involved in axonal navigation at the ventral midline of the neural tube and projection of axons to different regions. SLIT1 and SLIT2 seem to be essential for midline guidance in the forebrain by acting as repulsi…
SLIT2	HGNC:11086	O94813	SLIT2_HUMAN	1529	SLIT2 SLIL3					x	Slit homolog 2 protein (Slit-2) [Cleaved into: Slit homolog 2 protein N-product; Slit homolog 2 protein C-product]	FUNCTION: Plays a role in cell adhesion (PubMed:8024701). May play a role in cell-collagen interactions (By similarity). {ECO:0000250|UniProtKB:O11780, ECO:0000269|PubMed:8024701}.
TGFBI	HGNC:11771	Q15582	BGH3_HUMAN	683	TGFBI BIGH3					x	Transforming growth factor-beta-induced protein ig-h3 (Beta ig-h3) (Kerato-epithelin) (RGD-containing collagen-associated protein) (RGD-CAP)	FUNCTION: Regulatory subunit of the IKK complex. Probably recruits IkappaBalpha/NFKBIA to the complex. May be involved in the organization of the cytomatrix at the nerve terminals active zone (CAZ) which regulates neurotransmitter release. May be involved in vesicle trafficking at the CAZ. May be involved in Rab-6 regulated endosomes to Golgi transport. {ECO:0000269|PubMed:15218148}.
[truncated: 430 more rows]

## Sheet: 4. Actin filaments-list
Approved symbol	HGNC	Uniprot	Uniprot KB-entry name	Length	Gene name(s)	Reference/database	Protein name	Function
[truncated: 137 more rows]

[truncated: 5 more sheets: 5. CLANS groups, 6. Spectraplakins - analysis, 7. MISP-analysis, 8. Crosstalk prot.& %(homology), 9. Organism dataset]
